# Supplementary material for: Integrative analysis of the 3D genome structure reveals that CTCF maintains the properties of mouse female germline stem cells
Source: Cell Mol Life Sci. 2022 Jan 3;79(1):22. doi: 10.1007/s00018-021-04107-y (PMC8724064; doi:10.1007/s00018-021-04107-y)
Supplement: Supplementary file 2 — Supplementary file2 (XLSX 12 KB) [file 18_2021_4107_MOESM2_ESM.xlsx]

## Sheet: Sheet1
Cell Type	RE	Replicate	Total Reads	Unique Read pairs (%)	Valid HiC pairs (%)	Duplication Remaining Read pairs	Cis short-range contacts(<20kb)(%)	Cis long-range contacts(>20kb)(%)	Trans Contacts (%)
iPSCs	Mbol	R1	422291102	249239282(59.02%)	224894052(53.26%)	197585663	26650005(13.49%)	127769134(64.67%)	43166524(21.85%)
	Mbol	R2	424744679	258431420(60.84%)	236884095(55.77%)	209984283	29776777(14.18%)	138070412(65.75%)	42137094(20.01%)
	Mbol	Comb	847035781	507670702(59.93%)	461778147(54.52%)	407569946	56426782(13.84%)	265839546(65.23%)	85303618(20.93%)
FGSCs	Mbol	R1	418774546	208683420(49.83%)	144399204(34.48%)	127985862	18728243(14.63%)	72574016(56.70%)	36683603(28.66%)
	Mbol	R2	439502657	228340403(51.95%)	140059501(31.87%)	124789912	18696072(14.98%)	70782054(56.72%)	35311786(28.30%)
	Mbol	Comb	858277203	437023823(50.91%)	284458705(33.14%)	252775774	37424315(14.81%)	143356070(56.71%)	71995389(28.48%)
SSCs	Mbol	R1	452364231	244201187(53.98%)	221893606(49.05%)	177199906	24193959(13.65%)	109778613(61.95%)	43227334(24.39%)
	Mbol	R2	435812057	236618427(54.29%)	220609797(50.62%)	199074908	30711481(15.42%)	120315236(60.44%)	48048191(24.14%)
	Mbol	Comb	888176288	480819614(54.14%)	442503403(49.82%)	376274814	54905440(14.59%)	230093849(61.15%)	91275525(24.26%)
NSCs	Mbol	R1	467006238	245962768(52.67%)	180577530(38.67%)	133037613	18895874(14.20%)	81538713(61.29%)	32603026(24.51%)
	Mbol	R2	467481410	255297365(54.61%)	191608024(40.99%)	142224144	19595847(13.78%)	90228972(63.44%)	32399325(22.78%)
	Mbol	Comb	934487648	501260133(53.64%)	372185554(39.83%)	275261757	38491721(13.98%)	171767685(62.40%)	65002351(23.61%)
STOs	Mbol	R1	496930757	263014995(52.93%)	251581287(50.63%)	208911733	21150653(10.12%)	115851544(55.45%)	71909536(34.42%)
	Mbol	R2	497461866	261538159(52.58%)	250205801(50.30%)	197952283	19992905(10.10%)	109368122(55.25%)	68591256(34.65%)
	Mbol	Comb	994392623	524553154(52.75%)	501787088(50.46%)	406864016	41143558(10.11%)	225219666(55.36%)	140500792(34.53%)
