# Supplementary material for: Integrative analysis of the 3D genome structure reveals that CTCF maintains the properties of mouse female germline stem cells
Source: Cell Mol Life Sci. 2022 Jan 3;79(1):22. doi: 10.1007/s00018-021-04107-y (PMC8724064; doi:10.1007/s00018-021-04107-y)
Supplement: Supplementary file 3 — Supplementary file3 (XLSX 107 KB) [file 18_2021_4107_MOESM3_ESM.xlsx]

## Sheet: iPSCs
Table S2. Compartments.
chr	start	end	iPSCs_compartment
chr1	6800001	7200000	A
chr1	13600001	14000000	A
chr1	24000001	24400000	A
chr1	62000001	62400000	A
chr1	159200001	159600000	A
chr1	179600001	180000000	A
chr1	186000001	186400000	A
chr1	189200001	189600000	A
chr2	3600001	4000000	A
chr2	6400001	9600000	A
chr2	10400001	11200000	A
chr2	11600001	17600000	A
chr2	19200001	20400000	A
chr2	21200001	22800000	A
chr2	23200001	24400000	A
chr2	36000001	37200000	A
chr2	38800001	49200000	A
chr2	49600001	51600000	A
chr2	53200001	58800000	A
chr2	60400001	68800000	A
chr2	77200001	84400000	A
chr2	84800001	90400000	A
chr2	94000001	103200000	A
chr2	105200001	118000000	A
chr2	122000001	126400000	A
chr2	132400001	144000000	A
chr2	144400001	151600000	A
chr2	158800001	160400000	A
chr2	160800001	162800000	A
chr2	177200001	177600000	A
chr3	8400001	10400000	A
chr3	14800001	15200000	A
chr3	18000001	19600000	A
chr3	21600001	22400000	A
chr3	26800001	28800000	A
chr3	30000001	33200000	A
chr3	33600001	38800000	A
chr3	40400001	41600000	A
chr3	50800001	56000000	A
chr3	57200001	58800000	A
chr3	65200001	66000000	A
chr3	66800001	67600000	A
chr3	68000001	69600000	A
chr3	78800001	79600000	A
chr3	82800001	90400000	A
chr3	93200001	93600000	A
chr3	94000001	98400000	A
chr3	100000001	105600000	A
chr3	106800001	109200000	A
chr3	115600001	116800000	A
chr3	120800001	123200000	A
chr3	126800001	127600000	A
chr3	128800001	131200000	A
chr3	132400001	133200000	A
chr3	134800001	135600000	A
chr3	137200001	138800000	A
chr3	142000001	142800000	A
chr3	144000001	146800000	A
chr3	148400001	149200000	A
chr3	151600001	154400000	A
chr3	157600001	158000000	A
chr4	3600001	4000000	A
chr4	8400001	9200000	A
chr4	10800001	12000000	A
chr4	21600001	22000000	A
chr4	32000001	33600000	A
chr4	34400001	35200000	A
chr4	40400001	42000000	A
chr4	42800001	47600000	A
chr4	48000001	48800000	A
chr4	53200001	54000000	A
chr4	54800001	55600000	A
chr4	56400001	60000000	A
chr4	62000001	63200000	A
chr4	82800001	83600000	A
chr4	84000001	84400000	A
chr4	86000001	86800000	A
chr4	98400001	100000000	A
chr4	100400001	101200000	A
chr4	104800001	105200000	A
chr4	105600001	109200000	A
chr4	115600001	120800000	A
chr4	122400001	142800000	A
chr4	145600001	155600000	A
chr5	4000001	10800000	A
chr5	12000001	20400000	A
chr5	21600001	22800000	A
chr5	26400001	26800000	A
chr5	27200001	28000000	A
chr5	28800001	29600000	A
chr5	38800001	52800000	A
chr5	54000001	64400000	A
chr5	68000001	73200000	A
chr5	78000001	92400000	A
chr5	93600001	94000000	A
chr5	96000001	100000000	A
chr5	101600001	102000000	A
chr5	102800001	103600000	A
chr5	104800001	106000000	A
chr5	109200001	110400000	A
chr5	126400001	127600000	A
chr5	132400001	134400000	A
chr5	146000001	147200000	A
chr5	151600001	152537259	A
chr6	4400001	6800000	A
chr6	7600001	8000000	A
chr6	17600001	18000000	A
chr6	28000001	35600000	A
chr6	36800001	40400000	A
chr6	47200001	55600000	A
chr6	56400001	56800000	A
chr6	66800001	67200000	A
chr6	70800001	73200000	A
chr6	82000001	89600000	A
chr6	90400001	95200000	A
chr6	96800001	98000000	A
chr6	98800001	100800000	A
chr6	108000001	108800000	A
chr6	112400001	121200000	A
chr6	122400001	122800000	A
chr6	124400001	128400000	A
chr6	134000001	137600000	A
chr6	140400001	140800000	A
chr6	142400001	143200000	A
chr6	144000001	147200000	A
chr6	148000001	149517037	A
chr7	5200001	6000000	A
chr7	6400001	7600000	A
chr7	10800001	13200000	A
chr7	13600001	16400000	A
chr7	17600001	19200000	A
chr7	20400001	20800000	A
chr7	24000001	24800000	A
chr7	26800001	28000000	A
chr7	32000001	32800000	A
chr7	34000001	34800000	A
chr7	36800001	37200000	A
chr7	38800001	39200000	A
chr7	46400001	50400000	A
chr7	54400001	56000000	A
chr7	57200001	70800000	A
chr7	71200001	72000000	A
chr7	75600001	80400000	A
chr7	81200001	86000000	A
chr7	90000001	104000000	A
chr7	109600001	116400000	A
chr7	121600001	123200000	A
chr7	123600001	125200000	A
chr7	126000001	127600000	A
chr7	128400001	128800000	A
chr7	130800001	132800000	A
chr7	136000001	137200000	A
chr7	143600001	144000000	A
chr7	144800001	145600000	A
chr7	147600001	148000000	A
chr8	3600001	4000000	A
chr8	4800001	8400000	A
chr8	8800001	10400000	A
chr8	15200001	18400000	A
chr8	18800001	20000000	A
chr8	22800001	23200000	A
chr8	28400001	34400000	A
chr8	37600001	41600000	A
chr8	42400001	46000000	A
chr8	46400001	46800000	A
chr8	49600001	56400000	A
chr8	58000001	63600000	A
chr8	64000001	67200000	A
chr8	67600001	71200000	A
chr8	75200001	80400000	A
chr8	82400001	83200000	A
chr8	83600001	85600000	A
chr8	92400001	93200000	A
chr8	95600001	96000000	A
chr8	98400001	106800000	A
chr8	107200001	107600000	A
chr8	114800001	116800000	A
chr8	117600001	118800000	A
chr8	130000001	131738871	A
chr9	7600001	8000000	A
chr9	14000001	15200000	A
chr9	20400001	22800000	A
chr9	26800001	27200000	A
chr9	30800001	32000000	A
chr9	36800001	37200000	A
chr9	40000001	50800000	A
chr9	53200001	68000000	A
chr9	68400001	73200000	A
chr9	74800001	75600000	A
chr9	77600001	78400000	A
chr9	95600001	97200000	A
chr9	98800001	99600000	A
chr9	100400001	100800000	A
chr9	102400001	104400000	A
chr9	105200001	109200000	A
chr9	109600001	111200000	A
chr9	113600001	114000000	A
chr9	114400001	115200000	A
chr9	118400001	123200000	A
chr10	122000001	122400000	A
chr11	29200001	29600000	A
chr12	3200001	5200000	A
chr12	8000001	9200000	A
chr12	11200001	11600000	A
chr12	12400001	13600000	A
chr12	16400001	19200000	A
chr12	19600001	22000000	A
chr12	22800001	23200000	A
chr12	24800001	26000000	A
chr12	29200001	30000000	A
chr12	31600001	32800000	A
chr12	33600001	34400000	A
chr12	40800001	42000000	A
chr12	52400001	54000000	A
chr12	55200001	57200000	A
chr12	60000001	60400000	A
chr12	66000001	66400000	A
chr12	70000001	75200000	A
chr12	76400001	78400000	A
chr12	80000001	88800000	A
chr12	92800001	93200000	A
chr12	100000001	102400000	A
chr12	103200001	104800000	A
chr12	105600001	114400000	A
chr12	118400001	119200000	A
chr13	8800001	9600000	A
chr13	12000001	12800000	A
chr13	13600001	14400000	A
chr13	17600001	22400000	A
chr13	23200001	25200000	A
chr13	28800001	32000000	A
chr13	34000001	35200000	A
chr13	35600001	36800000	A
chr13	37200001	39200000	A
chr13	40400001	50000000	A
chr13	50800001	60800000	A
chr13	62400001	64800000	A
chr13	65200001	66000000	A
chr13	66400001	68000000	A
chr13	69600001	70000000	A
chr13	72800001	74800000	A
chr13	92800001	101600000	A
chr13	104400001	104800000	A
chr13	107600001	108000000	A
chr13	108400001	108800000	A
chr13	112400001	115200000	A
chr14	9600001	12400000	A
chr14	13200001	20400000	A
chr14	23200001	23600000	A
chr14	30000001	30400000	A
chr14	35600001	41600000	A
chr14	42000001	42400000	A
chr14	43600001	45600000	A
chr14	46400001	46800000	A
chr14	50000001	51200000	A
chr14	52000001	52400000	A
chr14	53200001	53600000	A
chr14	68800001	69600000	A
chr14	71200001	72800000	A
chr14	74000001	75200000	A
chr14	80400001	87200000	A
chr14	87600001	99200000	A
chr14	100800001	102000000	A
chr14	102400001	103600000	A
chr14	104000001	105200000	A
chr14	106400001	118400000	A
chr14	119600001	120400000	A
chr14	123200001	125194864	A
chr15	4800001	5200000	A
chr15	6400001	9200000	A
chr15	10000001	12800000	A
chr15	25200001	26000000	A
chr15	27200001	28000000	A
chr15	31200001	31600000	A
chr15	34000001	40000000	A
chr15	51600001	52000000	A
chr15	54800001	55200000	A
chr15	57600001	59600000	A
chr15	61600001	62000000	A
chr15	63600001	64000000	A
chr15	72800001	74800000	A
chr15	75200001	86400000	A
chr15	87200001	89600000	A
chr15	90800001	91200000	A
chr15	92800001	93600000	A
chr15	94000001	94800000	A
chr15	95200001	103200000	A
chr16	38800001	39200000	A
chr16	45600001	46000000	A
chr17	3200001	3600000	A
chr17	4800001	8000000	A
chr17	8400001	9200000	A
chr17	10000001	11200000	A
chr17	11600001	13200000	A
chr17	13600001	16000000	A
chr17	17200001	18000000	A
chr17	21600001	22000000	A
chr17	23600001	36400000	A
chr17	36800001	37200000	A
chr17	43200001	49600000	A
chr17	56000001	57200000	A
chr17	66000001	66800000	A
chr17	70800001	72400000	A
chr17	74400001	75200000	A
chr17	79200001	81600000	A
chr17	83600001	88800000	A
chr18	4800001	5200000	A
chr18	6000001	6800000	A
chr18	10000001	11200000	A
chr18	11600001	13200000	A
chr18	13600001	14000000	A
chr18	14400001	15200000	A
chr18	20800001	21600000	A
chr18	24000001	26000000	A
chr18	31600001	37200000	A
chr18	37600001	39600000	A
chr18	42000001	42800000	A
chr18	46400001	47600000	A
chr18	50000001	50400000	A
chr18	53200001	54000000	A
chr18	54800001	55200000	A
chr18	56400001	58000000	A
chr18	60800001	62400000	A
chr18	62800001	63200000	A
chr18	63600001	68800000	A
chr18	69200001	70000000	A
chr18	73600001	78400000	A
chr18	80000001	83600000	A
chr18	84000001	85200000	A
chr1	3200001	3600000	B
chr1	10800001	11200000	B
chr1	14400001	14800000	B
chr1	123200001	123600000	B
chr1	170000001	170400000	B
chr2	3200001	3600000	B
chr2	4000001	6400000	B
chr2	9600001	10400000	B
chr2	11200001	11600000	B
chr2	17600001	19200000	B
chr2	20400001	20800000	B
chr2	22800001	23200000	B
chr2	24400001	36000000	B
chr2	37200001	38800000	B
chr2	49200001	49600000	B
chr2	51600001	52800000	B
chr2	58800001	60400000	B
chr2	69200001	77200000	B
chr2	84400001	84800000	B
chr2	90400001	94000000	B
chr2	103200001	105200000	B
chr2	118000001	122000000	B
chr2	126400001	132400000	B
chr2	144000001	144400000	B
chr2	151600001	158800000	B
chr2	160400001	160800000	B
chr2	162800001	174800000	B
chr2	177600001	181748087	B
chr3	3200001	8400000	B
chr3	10400001	14800000	B
chr3	15200001	18000000	B
chr3	20000001	21600000	B
chr3	22400001	26800000	B
chr3	28800001	29600000	B
chr3	33200001	33600000	B
chr3	38800001	40400000	B
chr3	41600001	50800000	B
chr3	56000001	57200000	B
chr3	59200001	63600000	B
chr3	64000001	65200000	B
chr3	66000001	66800000	B
chr3	67600001	68000000	B
chr3	69600001	78800000	B
chr3	79600001	82800000	B
chr3	90400001	93200000	B
chr3	93600001	94000000	B
chr3	98400001	100000000	B
chr3	105600001	106800000	B
chr3	109200001	115200000	B
chr3	116800001	120800000	B
chr3	123200001	126400000	B
chr3	127600001	128800000	B
chr3	131200001	132400000	B
chr3	133200001	134800000	B
chr3	135600001	137200000	B
chr3	138800001	142000000	B
chr3	142800001	144000000	B
chr3	146800001	148400000	B
chr3	149200001	151600000	B
chr3	154400001	157600000	B
chr3	158000001	159599783	B
chr4	3200001	3600000	B
chr4	4000001	8400000	B
chr4	9200001	10800000	B
chr4	12000001	21600000	B
chr4	22000001	32000000	B
chr4	34000001	34400000	B
chr4	35200001	40400000	B
chr4	47600001	48000000	B
chr4	48800001	53200000	B
chr4	54000001	54800000	B
chr4	55600001	56400000	B
chr4	60000001	60400000	B
chr4	61200001	62000000	B
chr4	63200001	82000000	B
chr4	82400001	82800000	B
chr4	83600001	84000000	B
chr4	84400001	86000000	B
chr4	86800001	98400000	B
chr4	101200001	102800000	B
chr4	103200001	104800000	B
chr4	105200001	105600000	B
chr4	109600001	115600000	B
chr4	120800001	122400000	B
chr4	142800001	145200000	B
chr5	3200001	4000000	B
chr5	20400001	21600000	B
chr5	22800001	25600000	B
chr5	28000001	28800000	B
chr5	29600001	38800000	B
chr5	52800001	54000000	B
chr5	64400001	68000000	B
chr5	73200001	78000000	B
chr5	92400001	93600000	B
chr5	100000001	101600000	B
chr5	102000001	102400000	B
chr5	103600001	104800000	B
chr5	106000001	109200000	B
chr5	110400001	126400000	B
chr5	127600001	131200000	B
chr5	131600001	132400000	B
chr5	134400001	146000000	B
chr5	147200001	151600000	B
chr6	3200001	4400000	B
chr6	6800001	7600000	B
chr6	8400001	17200000	B
chr6	18000001	28000000	B
chr6	35600001	36800000	B
chr6	40400001	47200000	B
chr6	55600001	56400000	B
chr6	56800001	64800000	B
chr6	65200001	66800000	B
chr6	67200001	70800000	B
chr6	73200001	82000000	B
chr6	89600001	90400000	B
chr6	95200001	96800000	B
chr6	98000001	98800000	B
chr6	100800001	108000000	B
chr6	108800001	112400000	B
chr6	121200001	122400000	B
chr6	122800001	124400000	B
chr6	128400001	134000000	B
chr6	137600001	140400000	B
chr6	140800001	142400000	B
chr6	143200001	144000000	B
chr6	147200001	148000000	B
chr7	3200001	5200000	B
chr7	6000001	6400000	B
chr7	16400001	17600000	B
chr7	19200001	20400000	B
chr7	24800001	26800000	B
chr7	28000001	32000000	B
chr7	34800001	36800000	B
chr7	37200001	38800000	B
chr7	50400001	54400000	B
chr7	56400001	57200000	B
chr7	70800001	71200000	B
chr7	72000001	74000000	B
chr7	74400001	75600000	B
chr7	80400001	80800000	B
chr7	86000001	90000000	B
chr7	104400001	109600000	B
chr7	116400001	118400000	B
chr7	118800001	121600000	B
chr7	123200001	123600000	B
chr7	125200001	126000000	B
chr7	127600001	128400000	B
chr7	128800001	130800000	B
chr7	132800001	136000000	B
chr7	137200001	141200000	B
chr7	141600001	142400000	B
chr7	142800001	143600000	B
chr7	144000001	144800000	B
chr7	146000001	147600000	B
chr7	148000001	152524553	B
chr8	3200001	3600000	B
chr8	4000001	4400000	B
chr8	8400001	8800000	B
chr8	10400001	15200000	B
chr8	18400001	18800000	B
chr8	23200001	28400000	B
chr8	34400001	37600000	B
chr8	41600001	42400000	B
chr8	46000001	46400000	B
chr8	46800001	49600000	B
chr8	63600001	64000000	B
chr8	67200001	67600000	B
chr8	71200001	75200000	B
chr8	80400001	82400000	B
chr8	83200001	83600000	B
chr8	85600001	92400000	B
chr8	93200001	95600000	B
chr8	96000001	98400000	B
chr8	106800001	107200000	B
chr8	107600001	114800000	B
chr8	116800001	117600000	B
chr8	118800001	130000000	B
chr9	3200001	7600000	B
chr9	8000001	13600000	B
chr9	15200001	20400000	B
chr9	22800001	26800000	B
chr9	27200001	30800000	B
chr9	32000001	36800000	B
chr9	37200001	40000000	B
chr9	50800001	53200000	B
chr9	68000001	68400000	B
chr9	73200001	74800000	B
chr9	75600001	77600000	B
chr9	78400001	95600000	B
chr9	97200001	98400000	B
chr9	99600001	100400000	B
chr9	101200001	102400000	B
chr9	104400001	105200000	B
chr9	109200001	109600000	B
chr9	111200001	113600000	B
chr9	114000001	114400000	B
chr9	115600001	118400000	B
chr9	123200001	124000000	B
chr10	114400001	114800000	B
chr11	2800001	3200000	B
chr11	67600001	68000000	B
chr11	88800001	89200000	B
chr12	2800001	3200000	B
chr12	5200001	8000000	B
chr12	9200001	11200000	B
chr12	11600001	12000000	B
chr12	13600001	16400000	B
chr12	26000001	26800000	B
chr12	27200001	27600000	B
chr12	28000001	29200000	B
chr12	30000001	30400000	B
chr12	30800001	31600000	B
chr12	32800001	33600000	B
chr12	34400001	40400000	B
chr12	42000001	52400000	B
chr12	54000001	54800000	B
chr12	57200001	60000000	B
chr12	60400001	66000000	B
chr12	66400001	70000000	B
chr12	75200001	76400000	B
chr12	78400001	80000000	B
chr12	88800001	92800000	B
chr12	93200001	100000000	B
chr12	102400001	103200000	B
chr12	104800001	105600000	B
chr12	114400001	118400000	B
chr12	119200001	121200000	B
chr13	3200001	8800000	B
chr13	10000001	12000000	B
chr13	12800001	13600000	B
chr13	14400001	17600000	B
chr13	22400001	23200000	B
chr13	25200001	28800000	B
chr13	32000001	34000000	B
chr13	36800001	37200000	B
chr13	39200001	40400000	B
chr13	50000001	50800000	B
chr13	60800001	62000000	B
chr13	64800001	65200000	B
chr13	68000001	69600000	B
chr13	70000001	72800000	B
chr13	74800001	92000000	B
chr13	101600001	103600000	B
chr13	104000001	104400000	B
chr13	104800001	107600000	B
chr13	108000001	108400000	B
chr13	109200001	112000000	B
chr13	115200001	120284312	B
chr14	8400001	9200000	B
chr14	12400001	13200000	B
chr14	20400001	23200000	B
chr14	24400001	30000000	B
chr14	30400001	35600000	B
chr14	41600001	42000000	B
chr14	45600001	46400000	B
chr14	46800001	50000000	B
chr14	51200001	51600000	B
chr14	52400001	53200000	B
chr14	54000001	59200000	B
chr14	59600001	68800000	B
chr14	69600001	71200000	B
chr14	72800001	74000000	B
chr14	75200001	80400000	B
chr14	87200001	87600000	B
chr14	99200001	100400000	B
chr14	102000001	102400000	B
chr14	105200001	106400000	B
chr14	118400001	119600000	B
chr14	120400001	123200000	B
chr15	2800001	4800000	B
chr15	5200001	5600000	B
chr15	6000001	6400000	B
chr15	9200001	10000000	B
chr15	12800001	25200000	B
chr15	26000001	27200000	B
chr15	28000001	31200000	B
chr15	31600001	34000000	B
chr15	40000001	51600000	B
chr15	52000001	54800000	B
chr15	55200001	57600000	B
chr15	59600001	61600000	B
chr15	62000001	63600000	B
chr15	64000001	72800000	B
chr15	74800001	75200000	B
chr15	86800001	87200000	B
chr15	89600001	90800000	B
chr15	91200001	92800000	B
chr15	93600001	94000000	B
chr15	94800001	95200000	B
chr16	14800001	15200000	B
chr16	19600001	20000000	B
chr16	50000001	50400000	B
chr17	2800001	3200000	B
chr17	3600001	4800000	B
chr17	9600001	10000000	B
chr17	13200001	13600000	B
chr17	16000001	17200000	B
chr17	18000001	21600000	B
chr17	22000001	23600000	B
chr17	36400001	36800000	B
chr17	37200001	42800000	B
chr17	49600001	56000000	B
chr17	57600001	66000000	B
chr17	66800001	70800000	B
chr17	72400001	74400000	B
chr17	75600001	79200000	B
chr17	81600001	83600000	B
chr17	89200001	95272651	B
chr18	2800001	4800000	B
chr18	5600001	6000000	B
chr18	6800001	10000000	B
chr18	11200001	11600000	B
chr18	13200001	13600000	B
chr18	15200001	20800000	B
chr18	21600001	23600000	B
chr18	26000001	31600000	B
chr18	37200001	37600000	B
chr18	39600001	42000000	B
chr18	42800001	44400000	B
chr18	44800001	46400000	B
chr18	47600001	50000000	B
chr18	50400001	53200000	B
chr18	54000001	54800000	B
chr18	55200001	56400000	B
chr18	58400001	60800000	B
chr18	62400001	62800000	B
chr18	63200001	63600000	B
chr18	68800001	69200000	B
chr18	70000001	73600000	B
chr18	78400001	80000000	B
chr18	83600001	84000000	B
chr18	85200001	90772031	B
chr19	58000001	58400000	B

## Sheet: SSCs
chr	start	end	SSCs_compartment
chr1	4400001	5200000	A
chr1	9600001	10400000	A
chr1	12400001	14800000	A
chr1	15200001	16800000	A
chr1	20400001	21600000	A
chr1	22800001	24400000	A
chr1	33600001	41200000	A
chr1	42000001	44000000	A
chr1	51600001	52400000	A
chr1	52800001	53200000	A
chr1	53600001	56400000	A
chr1	56800001	65200000	A
chr1	71200001	78800000	A
chr1	79600001	80800000	A
chr1	82000001	83200000	A
chr1	87600001	96000000	A
chr1	107200001	108800000	A
chr1	120400001	124000000	A
chr1	126400001	139600000	A
chr1	140400001	140800000	A
chr1	152800001	173600000	A
chr1	174000001	174800000	A
chr1	177600001	196800000	A
chr2	4000001	6400000	A
chr2	9600001	11600000	A
chr2	18400001	19600000	A
chr2	20400001	21200000	A
chr2	22800001	23200000	A
chr2	24000001	36000000	A
chr2	38000001	38400000	A
chr2	49200001	50000000	A
chr2	51600001	52800000	A
chr2	58800001	61200000	A
chr2	68000001	68400000	A
chr2	68800001	77200000	A
chr2	84400001	84800000	A
chr2	90400001	94000000	A
chr2	101600001	105600000	A
chr2	113200001	114000000	A
chr2	115600001	116000000	A
chr2	116800001	122800000	A
chr2	124400001	133600000	A
chr2	134400001	136000000	A
chr2	136400001	136800000	A
chr2	139600001	140000000	A
chr2	142400001	148000000	A
chr2	150400001	150800000	A
chr2	151200001	174800000	A
chr2	177600001	181748087	A
chr3	8400001	8800000	A
chr3	9200001	9600000	A
chr3	10000001	10400000	A
chr3	19600001	20000000	A
chr3	26800001	27200000	A
chr3	27600001	28000000	A
chr3	28400001	28800000	A
chr3	29200001	29600000	A
chr3	30000001	30400000	A
chr3	30800001	31200000	A
chr4	87200001	87600000	A
chr5	3600001	4000000	A
chr5	20000001	25600000	A
chr5	26400001	39200000	A
chr5	44000001	45200000	A
chr5	45600001	46000000	A
chr5	52000001	54000000	A
chr5	64400001	68000000	A
chr5	72800001	77600000	A
chr5	88800001	89600000	A
chr5	90800001	91200000	A
chr5	92400001	93600000	A
chr5	97200001	97600000	A
chr5	98400001	98800000	A
chr5	99200001	109200000	A
chr5	110400001	146000000	A
chr5	147200001	152000000	A
chr6	47200001	47600000	A
chr6	48000001	48400000	A
chr6	48800001	49200000	A
chr6	49600001	50000000	A
chr6	50400001	50800000	A
chr6	51200001	51600000	A
chr6	52000001	52400000	A
chr6	52800001	53200000	A
chr6	53600001	54000000	A
chr6	54400001	54800000	A
chr6	55200001	55600000	A
chr6	71200001	71600000	A
chr6	72000001	72400000	A
chr6	72800001	73200000	A
chr6	81600001	82000000	A
chr6	82400001	82800000	A
chr6	83200001	83600000	A
chr6	84000001	84400000	A
chr6	84800001	85200000	A
chr6	85600001	86000000	A
chr6	86400001	86800000	A
chr6	87200001	87600000	A
chr6	88000001	88400000	A
chr6	88800001	89200000	A
chr6	90400001	90800000	A
chr6	91200001	91600000	A
chr6	92000001	92400000	A
chr6	92800001	93200000	A
chr6	93600001	94000000	A
chr6	94400001	94800000	A
chr6	95200001	95600000	A
chr7	3600001	4000000	A
chr7	4400001	5200000	A
chr7	6000001	6800000	A
chr7	13200001	13600000	A
chr7	24800001	25200000	A
chr7	26400001	26800000	A
chr7	28000001	28400000	A
chr7	36400001	38800000	A
chr7	53200001	53600000	A
chr7	54000001	54400000	A
chr7	75600001	76000000	A
chr7	77200001	78400000	A
chr7	79600001	80000000	A
chr7	87600001	88000000	A
chr7	88800001	89200000	A
chr7	89600001	91600000	A
chr7	96800001	97600000	A
chr7	99600001	100000000	A
chr7	103200001	104000000	A
chr7	112800001	113200000	A
chr7	117200001	119200000	A
chr7	131600001	132000000	A
chr7	133200001	140000000	A
chr7	148800001	151200000	A
chr7	151600001	152000000	A
chr7	152400001	152524553	A
chr8	3200001	3600000	A
chr8	4000001	4400000	A
chr8	8400001	15600000	A
chr8	16000001	17600000	A
chr8	18400001	19200000	A
chr8	19600001	20000000	A
chr8	23200001	28400000	A
chr8	32000001	32400000	A
chr8	32800001	33600000	A
chr8	34000001	37600000	A
chr8	42000001	42400000	A
chr8	46000001	49600000	A
chr8	63600001	64000000	A
chr8	67200001	67600000	A
chr8	70800001	75200000	A
chr8	79600001	83600000	A
chr8	85200001	98400000	A
chr8	106400001	107200000	A
chr8	107600001	131200000	A
chr9	13600001	15600000	A
chr9	20400001	23200000	A
chr9	24400001	25200000	A
chr9	26800001	32400000	A
chr9	40400001	75600000	A
chr9	77200001	78400000	A
chr9	83200001	84000000	A
chr9	86400001	87200000	A
chr9	88000001	88400000	A
chr9	95200001	109200000	A
chr9	109600001	112000000	A
chr9	113200001	122800000	A
chr10	3600001	4800000	A
chr10	6400001	7200000	A
chr10	9600001	10800000	A
chr10	11200001	12000000	A
chr10	14000001	17600000	A
chr10	25600001	38800000	A
chr10	44400001	44800000	A
chr10	45200001	53200000	A
chr10	53600001	57600000	A
chr10	63600001	66000000	A
chr10	70800001	74400000	A
chr10	78400001	78800000	A
chr10	96400001	98000000	A
chr10	98800001	107200000	A
chr10	108000001	110000000	A
chr10	111600001	114400000	A
chr10	122800001	125200000	A
chr10	125600001	126000000	A
chr10	128400001	129993255	A
chr11	3200001	6800000	A
chr11	19600001	20800000	A
chr11	22800001	24000000	A
chr11	31600001	34000000	A
chr11	34800001	36000000	A
chr11	43200001	43600000	A
chr11	44000001	44800000	A
chr11	45600001	46400000	A
chr11	49600001	55600000	A
chr11	57200001	65600000	A
chr11	66800001	70800000	A
chr11	71600001	72800000	A
chr11	74400001	85200000	A
chr11	85600001	88000000	A
chr11	88400001	89200000	A
chr11	93600001	99600000	A
chr11	100000001	104400000	A
chr11	104800001	105200000	A
chr11	105600001	108400000	A
chr11	108800001	110400000	A
chr11	112800001	121843856	A
chr12	3600001	5600000	A
chr12	8000001	9200000	A
chr12	11200001	11600000	A
chr12	12400001	13600000	A
chr12	16000001	18400000	A
chr12	20800001	21600000	A
chr12	24800001	27200000	A
chr12	27600001	28400000	A
chr12	29200001	34400000	A
chr12	35600001	36000000	A
chr12	40800001	41600000	A
chr12	52400001	58000000	A
chr12	60000001	60400000	A
chr12	66000001	66400000	A
chr12	70000001	79200000	A
chr12	79600001	88800000	A
chr12	89600001	90400000	A
chr12	92400001	93200000	A
chr12	99600001	102400000	A
chr12	102800001	104800000	A
chr12	105600001	114400000	A
chr12	117200001	120000000	A
chr13	8400001	10000000	A
chr13	12000001	12800000	A
chr13	13600001	14000000	A
chr13	21200001	22000000	A
chr13	23600001	25200000	A
chr13	28800001	32800000	A
chr13	34000001	35200000	A
chr13	35600001	60800000	A
chr13	62400001	68000000	A
chr13	68400001	74800000	A
chr13	76000001	76400000	A
chr13	92000001	92400000	A
chr13	92800001	105600000	A
chr13	107600001	109200000	A
chr13	110000001	111200000	A
chr13	112000001	115200000	A
chr14	9600001	10000000	A
chr14	10800001	11200000	A
chr14	13600001	20400000	A
chr14	36400001	37600000	A
chr14	38000001	41600000	A
chr14	44000001	44400000	A
chr14	50000001	52400000	A
chr14	53200001	53600000	A
chr14	54000001	54400000	A
chr14	74400001	74800000	A
chr14	80400001	87200000	A
chr14	87600001	99200000	A
chr14	100800001	101600000	A
chr14	102400001	103200000	A
chr14	104400001	104800000	A
chr14	106000001	118000000	A
chr14	123600001	125194864	A
chr15	4800001	5200000	A
chr15	6000001	9200000	A
chr15	10000001	12800000	A
chr15	25200001	28400000	A
chr15	30400001	32400000	A
chr15	34000001	39200000	A
chr15	39600001	40000000	A
chr15	51600001	52000000	A
chr15	52800001	53200000	A
chr15	54800001	55600000	A
chr15	57200001	60000000	A
chr15	61600001	62400000	A
chr15	63600001	64800000	A
chr15	65600001	68800000	A
chr15	71600001	103494974	A
chr16	4000001	7600000	A
chr16	8400001	14400000	A
chr16	15600001	16400000	A
chr16	16800001	19200000	A
chr16	20000001	26000000	A
chr16	28400001	39600000	A
chr16	42000001	42800000	A
chr16	43200001	46400000	A
chr16	48400001	48800000	A
chr16	49600001	50800000	A
chr16	55600001	57600000	A
chr16	76000001	76800000	A
chr16	84800001	85600000	A
chr16	87200001	88800000	A
chr16	89600001	98319150	A
chr17	3200001	3600000	A
chr17	4400001	15600000	A
chr17	23600001	37200000	A
chr17	43200001	50800000	A
chr17	56000001	57600000	A
chr17	64400001	65200000	A
chr17	66000001	68800000	A
chr17	69200001	76000000	A
chr17	78800001	81600000	A
chr17	83600001	89200000	A
chr18	4800001	5600000	A
chr18	6000001	6400000	A
chr18	10000001	11200000	A
chr18	11600001	13200000	A
chr18	13600001	15200000	A
chr18	20800001	21600000	A
chr18	23600001	26000000	A
chr18	31600001	37200000	A
chr18	37600001	40000000	A
chr18	42000001	44000000	A
chr18	44400001	44800000	A
chr18	46400001	48000000	A
chr18	49600001	50400000	A
chr18	52800001	54400000	A
chr18	54800001	55200000	A
chr18	56400001	59200000	A
chr18	60400001	70000000	A
chr18	73600001	79600000	A
chr18	80000001	85200000	A
chr19	3200001	7600000	A
chr19	8800001	9200000	A
chr19	10000001	11200000	A
chr19	16000001	17200000	A
chr19	21600001	22000000	A
chr19	22800001	25600000	A
chr19	27200001	30400000	A
chr19	32000001	33200000	A
chr19	34800001	35200000	A
chr19	36400001	38800000	A
chr19	40400001	48000000	A
chr19	53200001	54400000	A
chr19	55200001	61200000	A
chr1	3200001	4400000	B
chr1	5200001	9600000	B
chr1	10400001	12400000	B
chr1	14800001	15200000	B
chr1	16800001	20400000	B
chr1	21600001	22800000	B
chr1	24400001	33600000	B
chr1	41200001	42000000	B
chr1	44000001	51600000	B
chr1	52400001	52800000	B
chr1	53200001	53600000	B
chr1	65600001	71200000	B
chr1	78800001	79600000	B
chr1	80800001	82000000	B
chr1	83200001	85200000	B
chr1	87200001	87600000	B
chr1	96000001	99600000	B
chr1	100000001	107200000	B
chr1	108800001	120400000	B
chr1	124000001	126400000	B
chr1	139600001	140400000	B
chr1	140800001	152800000	B
chr1	174800001	177600000	B
chr1	196800001	197195432	B
chr2	2800001	4000000	B
chr2	6400001	9600000	B
chr2	12000001	18400000	B
chr2	19600001	20400000	B
chr2	21200001	22800000	B
chr2	23200001	24000000	B
chr2	36000001	38000000	B
chr2	38800001	49200000	B
chr2	50000001	51600000	B
chr2	52800001	58400000	B
chr2	61200001	68000000	B
chr2	68400001	68800000	B
chr2	77600001	84400000	B
chr2	84800001	90400000	B
chr2	94400001	101600000	B
chr2	105600001	113200000	B
chr2	114000001	115600000	B
chr2	116000001	116800000	B
chr2	122800001	124400000	B
chr2	133600001	134400000	B
chr2	136000001	136400000	B
chr2	136800001	139600000	B
chr2	140000001	142400000	B
chr2	148000001	150400000	B
chr2	150800001	151200000	B
chr2	174800001	175200000	B
chr2	176800001	177600000	B
chr3	4800001	5200000	B
chr3	5600001	6000000	B
chr3	6400001	6800000	B
chr3	7200001	7600000	B
chr3	8000001	8400000	B
chr3	10400001	10800000	B
chr3	11200001	11600000	B
chr3	12000001	12400000	B
chr3	12800001	13200000	B
chr3	13600001	14000000	B
chr3	14400001	14800000	B
chr3	15200001	15600000	B
chr3	16000001	16400000	B
chr3	16800001	17200000	B
chr3	17600001	18000000	B
chr3	18400001	18800000	B
chr3	20000001	20400000	B
chr3	20800001	21200000	B
chr3	22400001	22800000	B
chr3	23200001	23600000	B
chr3	24000001	24400000	B
chr3	24800001	25200000	B
chr3	25600001	26000000	B
chr3	26400001	26800000	B
chr3	39200001	40000000	B
chr3	41600001	50000000	B
chr3	56400001	57200000	B
chr3	58800001	64800000	B
chr3	69600001	78800000	B
chr3	80000001	81600000	B
chr3	90400001	94000000	B
chr3	98400001	98800000	B
chr3	106000001	106800000	B
chr3	110000001	115200000	B
chr3	117600001	119200000	B
chr3	123600001	126400000	B
chr3	133600001	134800000	B
chr3	138800001	141600000	B
chr3	147200001	148000000	B
chr3	149200001	151200000	B
chr3	154800001	156400000	B
chr3	158000001	159599783	B
chr4	3200001	3600000	B
chr4	31600001	32000000	B
chr4	61600001	62000000	B
chr4	114400001	114800000	B
chr5	3200001	3600000	B
chr5	4000001	11200000	B
chr5	12000001	20000000	B
chr5	39200001	44000000	B
chr5	45200001	45600000	B
chr5	46000001	52000000	B
chr5	54000001	64400000	B
chr5	68000001	72800000	B
chr5	78000001	88800000	B
chr5	89600001	90800000	B
chr5	91200001	92000000	B
chr5	93600001	94000000	B
chr5	96000001	97200000	B
chr5	97600001	98400000	B
chr5	109200001	110400000	B
chr5	146000001	147200000	B
chr5	152000001	152537259	B
chr6	3200001	4400000	B
chr6	6800001	7600000	B
chr6	8000001	17200000	B
chr6	18000001	22000000	B
chr6	22400001	28000000	B
chr6	35600001	36800000	B
chr6	40800001	44000000	B
chr6	44400001	44800000	B
chr6	45200001	45600000	B
chr6	46000001	46400000	B
chr6	46800001	47200000	B
chr6	57200001	57600000	B
chr6	58000001	58400000	B
chr6	58800001	59200000	B
chr6	59600001	60000000	B
chr6	60400001	60800000	B
chr6	61200001	61600000	B
chr6	62000001	62400000	B
chr6	62800001	63200000	B
chr6	63600001	64000000	B
chr6	64400001	64800000	B
chr6	65200001	65600000	B
chr6	66000001	66400000	B
chr6	67600001	68000000	B
chr6	68400001	68800000	B
chr6	69200001	69600000	B
chr6	70000001	70400000	B
chr6	73200001	73600000	B
chr6	74000001	74400000	B
chr6	74800001	75200000	B
chr6	75600001	76000000	B
chr6	76400001	76800000	B
chr6	77200001	77600000	B
chr6	78000001	78400000	B
chr6	78800001	79200000	B
chr6	79600001	80000000	B
chr6	80400001	80800000	B
chr6	81200001	81600000	B
chr6	101600001	108000000	B
chr6	108800001	112000000	B
chr6	121600001	122400000	B
chr6	122800001	124400000	B
chr6	128800001	134000000	B
chr6	138000001	139600000	B
chr6	141200001	142400000	B
chr6	149200001	149517037	B
chr7	6800001	7200000	B
chr7	9600001	10000000	B
chr7	16000001	16400000	B
chr7	17600001	19600000	B
chr7	20400001	20800000	B
chr7	24400001	24800000	B
chr7	32000001	32400000	B
chr7	34000001	35200000	B
chr7	48000001	51600000	B
chr7	56000001	56400000	B
chr7	57200001	58400000	B
chr7	62800001	63200000	B
chr7	63600001	65600000	B
chr7	66000001	66400000	B
chr7	66800001	67200000	B
chr7	68400001	68800000	B
chr7	69200001	70800000	B
chr7	83200001	84000000	B
chr7	84400001	85600000	B
chr7	109600001	110400000	B
chr7	113600001	114000000	B
chr7	115200001	116000000	B
chr7	147600001	148000000	B
chr8	2800001	3200000	B
chr8	3600001	4000000	B
chr8	4400001	8400000	B
chr8	17600001	18400000	B
chr8	19200001	19600000	B
chr8	28400001	32000000	B
chr8	32400001	32800000	B
chr8	33600001	34000000	B
chr8	37600001	42000000	B
chr8	42400001	46000000	B
chr8	49600001	56400000	B
chr8	58000001	63600000	B
chr8	64000001	67200000	B
chr8	67600001	70800000	B
chr8	75200001	79600000	B
chr8	83600001	85200000	B
chr8	98400001	106400000	B
chr8	107200001	107600000	B
chr8	131200001	131738871	B
chr9	3200001	7600000	B
chr9	8000001	13600000	B
chr9	15600001	20400000	B
chr9	23200001	24400000	B
chr9	25200001	26800000	B
chr9	32400001	40400000	B
chr9	75600001	77200000	B
chr9	78400001	83200000	B
chr9	84000001	86400000	B
chr9	87600001	88000000	B
chr9	88400001	95200000	B
chr9	109200001	109600000	B
chr9	112400001	113200000	B
chr9	123200001	124000000	B
chr10	2800001	3200000	B
chr10	4800001	6400000	B
chr10	7200001	9600000	B
chr10	10800001	11200000	B
chr10	12000001	14000000	B
chr10	17600001	25600000	B
chr10	38800001	44400000	B
chr10	44800001	45200000	B
chr10	53200001	53600000	B
chr10	57600001	63600000	B
chr10	66400001	70800000	B
chr10	74400001	78000000	B
chr10	78800001	81600000	B
chr10	82000001	96400000	B
chr10	98400001	98800000	B
chr10	107600001	108000000	B
chr10	110000001	111600000	B
chr10	114400001	122800000	B
chr10	125200001	125600000	B
chr10	126000001	128400000	B
chr11	2800001	3200000	B
chr11	6800001	8400000	B
chr11	8800001	19600000	B
chr11	20800001	22400000	B
chr11	24000001	31600000	B
chr11	34000001	34800000	B
chr11	36000001	43200000	B
chr11	43600001	44000000	B
chr11	44800001	45200000	B
chr11	46400001	49600000	B
chr11	55600001	56800000	B
chr11	65600001	66800000	B
chr11	70800001	71600000	B
chr11	72800001	74400000	B
chr11	85200001	85600000	B
chr11	88000001	88400000	B
chr11	89600001	93600000	B
chr11	99600001	100000000	B
chr11	108400001	108800000	B
chr11	110400001	112400000	B
chr12	2800001	3600000	B
chr12	5600001	8000000	B
chr12	9200001	11200000	B
chr12	11600001	12400000	B
chr12	13600001	16000000	B
chr12	28400001	29200000	B
chr12	34400001	35200000	B
chr12	36000001	36400000	B
chr12	36800001	40800000	B
chr12	41600001	52400000	B
chr12	58000001	60000000	B
chr12	60400001	66000000	B
chr12	66400001	70000000	B
chr12	79200001	79600000	B
chr12	89200001	89600000	B
chr12	90400001	92400000	B
chr12	93200001	99600000	B
chr12	102400001	102800000	B
chr12	104800001	105600000	B
chr12	114400001	116400000	B
chr12	120000001	121257530	B
chr13	2800001	8400000	B
chr13	10000001	12000000	B
chr13	12800001	13600000	B
chr13	14400001	18000000	B
chr13	18400001	21200000	B
chr13	22000001	23600000	B
chr13	25200001	28800000	B
chr13	32800001	34000000	B
chr13	35200001	35600000	B
chr13	60800001	62400000	B
chr13	74800001	76000000	B
chr13	76400001	92000000	B
chr13	105600001	107600000	B
chr13	109200001	110000000	B
chr13	111600001	112000000	B
chr13	115200001	120284312	B
chr14	6000001	6400000	B
chr14	7600001	8000000	B
chr14	8400001	9600000	B
chr14	10000001	10800000	B
chr14	11200001	13600000	B
chr14	20400001	36400000	B
chr14	37600001	38000000	B
chr14	41600001	42000000	B
chr14	44400001	44800000	B
chr14	45200001	50000000	B
chr14	52400001	53200000	B
chr14	54400001	74400000	B
chr14	74800001	80400000	B
chr14	87200001	87600000	B
chr14	99200001	100800000	B
chr14	101600001	102400000	B
chr14	103200001	104400000	B
chr14	104800001	105600000	B
chr14	118000001	123600000	B
chr15	2800001	4800000	B
chr15	5200001	6000000	B
chr15	9200001	10000000	B
chr15	12800001	25200000	B
chr15	28400001	30400000	B
chr15	32400001	34000000	B
chr15	39200001	39600000	B
chr15	40000001	51600000	B
chr15	52000001	52800000	B
chr15	53200001	54800000	B
chr15	55600001	57200000	B
chr15	60000001	61600000	B
chr15	62400001	63600000	B
chr15	64800001	65600000	B
chr15	68800001	71600000	B
chr16	3200001	3600000	B
chr16	7600001	8400000	B
chr16	14800001	15600000	B
chr16	16400001	16800000	B
chr16	19200001	20000000	B
chr16	26000001	28400000	B
chr16	39600001	42000000	B
chr16	42800001	43200000	B
chr16	46400001	48400000	B
chr16	48800001	49600000	B
chr16	50800001	55600000	B
chr16	57600001	76000000	B
chr16	76800001	78000000	B
chr16	78400001	84800000	B
chr16	85600001	87200000	B
chr16	88800001	89600000	B
chr17	2800001	3200000	B
chr17	3600001	4400000	B
chr17	15600001	23600000	B
chr17	37200001	43200000	B
chr17	50800001	51600000	B
chr17	52000001	56000000	B
chr17	57600001	64000000	B
chr17	65200001	65600000	B
chr17	68800001	69200000	B
chr17	76000001	78800000	B
chr17	81600001	83600000	B
chr17	89200001	95272651	B
chr18	2800001	4800000	B
chr18	6400001	9600000	B
chr18	11200001	11600000	B
chr18	13200001	13600000	B
chr18	15200001	20800000	B
chr18	21600001	23600000	B
chr18	26000001	31600000	B
chr18	37200001	37600000	B
chr18	40000001	42000000	B
chr18	44000001	44400000	B
chr18	44800001	46400000	B
chr18	48000001	49600000	B
chr18	50400001	52800000	B
chr18	55200001	56400000	B
chr18	59200001	60400000	B
chr18	70000001	73600000	B
chr18	79600001	80000000	B
chr18	85200001	90772031	B
chr19	2800001	3200000	B
chr19	7600001	8800000	B
chr19	9200001	10000000	B
chr19	11200001	16000000	B
chr19	17200001	21600000	B
chr19	22000001	22800000	B
chr19	25600001	27200000	B
chr19	30400001	32000000	B
chr19	33200001	34800000	B
chr19	35200001	36400000	B
chr19	38800001	40400000	B
chr19	48000001	53200000	B
chr19	54400001	55200000	B

## Sheet: FGSCs
chr	start	end	FGSCs_compartment
chr1	9600001	10000000	A
chr1	12400001	12800000	A
chr1	13200001	13600000	A
chr1	33600001	40800000	A
chr1	43200001	46000000	A
chr1	51600001	52400000	A
chr1	54400001	55200000	A
chr1	57600001	65200000	A
chr1	71600001	78800000	A
chr1	79600001	80800000	A
chr1	81200001	83200000	A
chr1	88000001	96000000	A
chr1	107600001	108400000	A
chr1	120400001	123200000	A
chr1	129600001	130000000	A
chr1	132400001	141200000	A
chr1	152400001	156000000	A
chr1	156800001	159200000	A
chr1	161200001	168000000	A
chr1	169200001	173200000	A
chr1	180000001	189200000	A
chr1	190800001	192000000	A
chr1	192800001	195200000	A
chr2	4000001	6400000	A
chr2	13200001	13600000	A
chr2	24800001	36000000	A
chr2	37200001	38800000	A
chr2	45200001	45600000	A
chr2	48800001	52800000	A
chr2	59200001	61600000	A
chr2	68800001	76000000	A
chr2	77600001	78000000	A
chr2	83600001	84800000	A
chr2	90400001	94000000	A
chr2	101600001	104400000	A
chr2	116800001	122000000	A
chr2	125200001	132400000	A
chr2	151600001	153600000	A
chr2	154000001	158400000	A
chr2	162800001	170400000	A
chr2	172400001	173200000	A
chr2	179600001	181200000	A
chr3	8800001	10400000	A
chr3	21200001	22000000	A
chr3	27200001	28800000	A
chr3	29600001	31200000	A
chr3	32400001	32800000	A
chr3	35600001	41600000	A
chr3	50800001	58400000	A
chr3	60000001	60400000	A
chr3	64800001	67200000	A
chr3	68400001	69600000	A
chr3	78800001	80000000	A
chr3	80800001	81200000	A
chr3	82800001	90400000	A
chr3	94400001	97200000	A
chr3	97600001	98000000	A
chr3	100000001	105200000	A
chr3	107200001	109200000	A
chr3	115200001	116800000	A
chr3	119600001	120000000	A
chr3	120800001	123200000	A
chr3	126000001	127600000	A
chr3	128800001	132800000	A
chr3	134800001	138800000	A
chr3	141200001	149600000	A
chr3	150400001	153600000	A
chr4	8400001	9200000	A
chr4	10800001	14400000	A
chr4	31600001	34800000	A
chr4	40400001	42000000	A
chr4	42800001	48400000	A
chr4	53200001	59600000	A
chr4	62000001	65200000	A
chr4	80800001	84800000	A
chr4	85600001	86400000	A
chr4	88400001	88800000	A
chr4	98400001	101200000	A
chr4	104800001	109200000	A
chr4	115600001	118400000	A
chr4	118800001	120800000	A
chr4	122800001	126800000	A
chr4	128400001	130800000	A
chr4	131200001	142000000	A
chr4	147200001	152000000	A
chr4	153600001	155600000	A
chr5	5600001	10800000	A
chr5	11600001	16800000	A
chr5	17200001	20400000	A
chr5	21200001	22800000	A
chr5	24800001	25600000	A
chr5	26400001	29600000	A
chr5	38800001	44000000	A
chr5	44400001	44800000	A
chr5	45200001	52400000	A
chr5	54400001	64400000	A
chr5	68000001	72800000	A
chr5	78000001	89200000	A
chr5	89600001	90400000	A
chr5	93600001	94400000	A
chr5	94800001	95200000	A
chr5	96000001	99600000	A
chr5	101600001	102000000	A
chr5	103200001	103600000	A
chr5	104400001	107200000	A
chr5	108800001	110400000	A
chr5	116400001	117600000	A
chr5	126000001	129600000	A
chr5	130800001	132000000	A
chr5	132400001	134400000	A
chr5	138400001	139200000	A
chr5	142000001	142400000	A
chr5	146000001	147600000	A
chr5	150800001	152537259	A
chr6	4400001	6800000	A
chr6	7600001	8000000	A
chr6	16800001	18000000	A
chr6	22000001	22400000	A
chr6	28400001	35600000	A
chr6	36400001	39600000	A
chr6	47200001	55600000	A
chr6	70800001	73200000	A
chr6	82400001	89600000	A
chr6	90400001	95200000	A
chr6	96800001	101600000	A
chr6	108400001	108800000	A
chr6	112400001	121200000	A
chr6	124400001	128400000	A
chr6	134400001	135600000	A
chr6	136400001	137600000	A
chr6	140400001	140800000	A
chr6	142800001	147200000	A
chr6	148000001	149517037	A
chr7	3600001	4400000	A
chr7	5200001	7600000	A
chr7	10400001	11600000	A
chr7	12000001	16400000	A
chr7	17600001	19600000	A
chr7	20400001	20800000	A
chr7	24000001	25200000	A
chr7	26800001	28000000	A
chr7	32000001	33200000	A
chr7	34000001	34800000	A
chr7	38800001	39200000	A
chr7	46800001	51600000	A
chr7	54400001	56400000	A
chr7	57200001	72400000	A
chr7	76000001	76800000	A
chr7	83200001	86000000	A
chr7	91600001	96400000	A
chr7	97600001	99600000	A
chr7	100000001	103200000	A
chr7	109600001	116400000	A
chr7	122000001	122400000	A
chr7	123600001	125200000	A
chr7	126000001	129200000	A
chr7	129600001	130000000	A
chr7	130400001	132400000	A
chr7	136000001	136800000	A
chr7	144800001	146000000	A
chr7	147200001	148000000	A
chr8	8000001	8400000	A
chr8	10400001	15200000	A
chr8	23200001	24800000	A
chr8	25200001	28400000	A
chr8	32400001	38000000	A
chr8	42000001	42400000	A
chr8	46000001	49200000	A
chr8	63600001	64400000	A
chr8	70400001	71200000	A
chr8	72400001	74400000	A
chr8	74800001	75200000	A
chr8	80000001	82400000	A
chr8	85600001	91200000	A
chr8	93200001	95200000	A
chr8	96400001	98400000	A
chr8	105200001	107200000	A
chr8	107600001	114400000	A
chr8	116800001	118800000	A
chr8	119200001	120000000	A
chr8	122000001	131200000	A
chr9	13200001	14800000	A
chr9	20400001	24400000	A
chr9	30400001	33200000	A
chr9	34400001	35200000	A
chr9	40400001	46400000	A
chr9	48400001	52000000	A
chr9	54400001	72800000	A
chr9	74800001	75200000	A
chr9	77600001	80000000	A
chr9	82800001	88400000	A
chr9	95200001	97200000	A
chr9	98800001	99600000	A
chr9	100400001	100800000	A
chr9	102400001	103200000	A
chr9	106000001	108800000	A
chr9	110000001	111200000	A
chr9	114400001	115200000	A
chr9	115600001	123600000	A
chr10	5200001	6400000	A
chr10	7200001	8800000	A
chr10	12400001	14400000	A
chr10	15600001	22000000	A
chr10	22400001	26400000	A
chr10	36800001	38000000	A
chr10	38400001	44800000	A
chr10	58000001	62800000	A
chr10	66400001	70800000	A
chr10	74400001	78000000	A
chr10	79200001	81200000	A
chr10	82000001	86400000	A
chr10	92400001	99200000	A
chr10	107600001	108000000	A
chr10	110400001	111200000	A
chr10	114800001	117600000	A
chr10	118000001	118800000	A
chr10	119200001	122800000	A
chr10	126400001	128400000	A
chr11	3200001	6400000	A
chr11	19600001	20800000	A
chr11	29600001	30400000	A
chr11	31600001	33200000	A
chr11	43600001	46000000	A
chr11	49600001	50800000	A
chr11	51200001	55200000	A
chr11	58800001	62800000	A
chr11	67600001	70800000	A
chr11	74400001	80400000	A
chr11	83200001	88800000	A
chr11	94000001	99200000	A
chr11	100000001	104400000	A
chr11	105200001	107600000	A
chr11	114400001	121600000	A
chr12	3200001	5200000	A
chr12	8000001	10400000	A
chr12	12800001	13200000	A
chr12	15600001	17600000	A
chr12	25200001	29600000	A
chr12	31600001	36800000	A
chr12	40800001	41600000	A
chr12	52400001	56800000	A
chr12	70000001	75200000	A
chr12	76400001	79200000	A
chr12	79600001	88800000	A
chr12	96400001	96800000	A
chr12	99600001	102000000	A
chr12	103200001	104000000	A
chr12	105600001	107200000	A
chr12	108800001	114400000	A
chr13	4800001	6400000	A
chr13	9200001	9600000	A
chr13	15600001	18000000	A
chr13	21600001	22000000	A
chr13	23600001	32800000	A
chr13	34000001	38800000	A
chr13	40800001	49600000	A
chr13	51200001	56800000	A
chr13	58000001	60800000	A
chr13	62800001	64400000	A
chr13	90000001	92400000	A
chr13	92800001	100800000	A
chr13	101600001	105200000	A
chr13	108000001	116000000	A
chr14	8800001	9200000	A
chr14	12400001	12800000	A
chr14	20800001	35600000	A
chr14	45600001	49200000	A
chr14	54800001	72000000	A
chr14	72800001	80000000	A
chr14	99600001	102400000	A
chr14	103200001	103600000	A
chr14	105600001	106800000	A
chr14	118400001	119600000	A
chr14	120400001	122800000	A
chr15	3200001	3600000	A
chr15	5200001	9200000	A
chr15	10400001	12800000	A
chr15	25200001	26000000	A
chr15	27200001	28000000	A
chr15	31200001	31600000	A
chr15	34000001	39200000	A
chr15	39600001	40800000	A
chr15	50400001	51600000	A
chr15	52400001	53600000	A
chr15	54000001	64400000	A
chr15	66400001	68000000	A
chr15	72800001	74800000	A
chr15	75200001	82000000	A
chr15	82800001	86000000	A
chr15	88400001	89600000	A
chr15	93200001	94800000	A
chr15	95600001	103200000	A
chr16	4000001	5200000	A
chr16	8400001	8800000	A
chr16	10400001	11600000	A
chr16	13200001	15200000	A
chr16	15600001	16000000	A
chr16	16800001	18800000	A
chr16	20000001	26400000	A
chr16	29600001	38800000	A
chr16	42400001	42800000	A
chr16	43200001	44800000	A
chr16	45600001	46000000	A
chr16	49600001	50800000	A
chr16	55600001	58400000	A
chr16	63600001	64000000	A
chr16	76400001	76800000	A
chr16	77200001	78000000	A
chr16	84800001	87600000	A
chr16	90000001	96800000	A
chr16	97600001	98319150	A
chr17	3200001	3600000	A
chr17	4800001	9200000	A
chr17	12000001	13200000	A
chr17	13600001	16000000	A
chr17	23600001	32800000	A
chr17	33600001	36400000	A
chr17	43200001	48400000	A
chr17	56000001	57200000	A
chr17	62400001	65200000	A
chr17	66000001	68000000	A
chr17	70800001	72400000	A
chr17	73200001	73600000	A
chr17	74000001	76000000	A
chr17	78800001	81600000	A
chr17	83200001	85600000	A
chr17	86000001	88800000	A
chr18	4400001	6400000	A
chr18	9200001	14800000	A
chr18	24000001	25200000	A
chr18	31600001	36800000	A
chr18	38000001	40400000	A
chr18	42400001	42800000	A
chr18	46400001	47200000	A
chr18	50000001	50400000	A
chr18	52400001	58800000	A
chr18	60800001	64000000	A
chr18	64400001	66800000	A
chr18	67200001	70000000	A
chr18	74800001	76400000	A
chr18	77200001	81200000	A
chr18	82800001	84800000	A
chr19	3200001	7600000	A
chr19	8800001	9200000	A
chr19	10000001	11200000	A
chr19	16000001	16400000	A
chr19	24000001	25600000	A
chr19	26800001	33200000	A
chr19	36400001	38800000	A
chr19	40800001	48000000	A
chr19	53200001	54000000	A
chr19	55200001	61200000	A
chr1	3200001	9600000	B
chr1	10400001	12400000	B
chr1	13600001	20800000	B
chr1	21200001	21600000	B
chr1	22000001	33600000	B
chr1	40800001	43200000	B
chr1	46000001	51600000	B
chr1	52400001	54400000	B
chr1	55200001	57600000	B
chr1	65200001	71600000	B
chr1	78800001	79600000	B
chr1	80800001	81200000	B
chr1	83200001	85200000	B
chr1	87200001	88000000	B
chr1	96000001	107600000	B
chr1	108400001	120400000	B
chr1	123200001	129600000	B
chr1	130400001	132400000	B
chr1	141200001	152000000	B
chr1	156000001	156800000	B
chr1	159200001	161200000	B
chr1	168000001	169200000	B
chr1	173200001	180000000	B
chr1	189200001	189600000	B
chr1	190400001	190800000	B
chr1	192000001	192400000	B
chr1	195200001	197195432	B
chr2	3200001	4000000	B
chr2	6400001	13200000	B
chr2	13600001	24800000	B
chr2	36000001	37200000	B
chr2	38800001	45200000	B
chr2	45600001	48800000	B
chr2	52800001	58800000	B
chr2	61600001	68800000	B
chr2	76000001	77600000	B
chr2	78000001	83600000	B
chr2	84800001	90400000	B
chr2	94000001	101600000	B
chr2	104800001	116800000	B
chr2	122000001	125200000	B
chr2	132400001	143600000	B
chr2	144000001	151600000	B
chr2	153600001	154000000	B
chr2	158800001	162800000	B
chr2	170400001	172400000	B
chr2	173200001	174800000	B
chr2	176800001	179600000	B
chr2	181200001	181748087	B
chr3	3200001	8400000	B
chr3	10400001	21200000	B
chr3	22000001	26800000	B
chr3	28800001	29600000	B
chr3	31200001	32400000	B
chr3	32800001	35600000	B
chr3	41600001	49600000	B
chr3	50000001	50800000	B
chr3	58800001	60000000	B
chr3	60400001	64800000	B
chr3	67200001	68400000	B
chr3	69600001	78800000	B
chr3	80000001	80400000	B
chr3	81200001	82800000	B
chr3	90400001	94400000	B
chr3	97200001	97600000	B
chr3	98400001	100000000	B
chr3	105200001	107200000	B
chr3	109200001	115200000	B
chr3	116800001	119600000	B
chr3	120000001	120800000	B
chr3	123200001	126000000	B
chr3	127600001	128800000	B
chr3	132800001	134800000	B
chr3	138800001	141200000	B
chr3	149600001	150000000	B
chr3	153600001	154000000	B
chr3	154400001	159599783	B
chr4	3200001	8400000	B
chr4	9200001	10800000	B
chr4	14400001	31600000	B
chr4	34800001	40400000	B
chr4	48400001	53200000	B
chr4	59600001	60400000	B
chr4	61200001	62000000	B
chr4	65200001	80800000	B
chr4	84800001	85600000	B
chr4	86400001	88400000	B
chr4	88800001	98400000	B
chr4	101200001	104800000	B
chr4	109200001	111600000	B
chr4	114000001	115600000	B
chr4	118400001	118800000	B
chr4	120800001	122800000	B
chr4	126800001	128400000	B
chr4	142000001	145200000	B
chr4	146800001	147200000	B
chr4	152000001	153200000	B
chr5	3200001	5600000	B
chr5	16800001	17200000	B
chr5	20400001	21200000	B
chr5	22800001	24800000	B
chr5	29600001	38800000	B
chr5	44000001	44400000	B
chr5	52400001	54400000	B
chr5	64400001	67600000	B
chr5	72800001	77600000	B
chr5	89200001	89600000	B
chr5	90400001	93600000	B
chr5	99600001	101600000	B
chr5	102000001	103200000	B
chr5	103600001	104400000	B
chr5	107200001	108800000	B
chr5	110400001	116400000	B
chr5	117600001	126000000	B
chr5	129600001	130800000	B
chr5	132000001	132400000	B
chr5	134400001	138400000	B
chr5	139200001	142000000	B
chr5	142400001	146000000	B
chr5	147600001	150800000	B
chr6	3200001	4000000	B
chr6	6800001	7600000	B
chr6	8000001	16800000	B
chr6	18000001	22000000	B
chr6	22400001	28400000	B
chr6	35600001	36400000	B
chr6	39600001	47200000	B
chr6	55600001	70800000	B
chr6	73200001	82400000	B
chr6	89600001	90400000	B
chr6	95200001	96800000	B
chr6	101600001	108400000	B
chr6	108800001	112400000	B
chr6	121200001	124400000	B
chr6	128400001	134000000	B
chr6	135600001	136400000	B
chr6	137600001	140400000	B
chr6	140800001	142400000	B
chr6	147200001	148000000	B
chr7	3200001	3600000	B
chr7	4400001	5200000	B
chr7	16400001	17600000	B
chr7	19600001	20400000	B
chr7	25200001	26400000	B
chr7	28000001	32000000	B
chr7	34800001	38800000	B
chr7	51600001	54400000	B
chr7	56400001	57200000	B
chr7	72400001	76000000	B
chr7	76800001	83200000	B
chr7	86000001	91600000	B
chr7	96400001	97600000	B
chr7	99600001	100000000	B
chr7	103200001	109600000	B
chr7	116400001	122000000	B
chr7	122400001	123600000	B
chr7	125200001	126000000	B
chr7	129200001	129600000	B
chr7	130000001	130400000	B
chr7	132400001	136000000	B
chr7	136800001	144800000	B
chr7	146000001	147200000	B
chr7	148000001	152524553	B
chr8	2800001	8000000	B
chr8	8400001	10400000	B
chr8	15200001	20000000	B
chr8	22800001	23200000	B
chr8	24800001	25200000	B
chr8	28400001	32400000	B
chr8	38000001	41600000	B
chr8	42400001	46000000	B
chr8	49200001	56400000	B
chr8	58000001	63600000	B
chr8	64400001	70400000	B
chr8	71600001	72400000	B
chr8	74400001	74800000	B
chr8	75200001	80000000	B
chr8	82400001	85600000	B
chr8	91200001	93200000	B
chr8	95200001	96400000	B
chr8	98400001	105200000	B
chr8	107200001	107600000	B
chr8	114400001	116800000	B
chr8	120000001	122000000	B
chr8	131200001	131738871	B
chr9	2800001	13200000	B
chr9	14800001	20400000	B
chr9	24400001	30400000	B
chr9	33200001	34000000	B
chr9	35200001	40400000	B
chr9	46400001	48400000	B
chr9	52000001	53200000	B
chr9	53600001	54400000	B
chr9	72800001	74800000	B
chr9	75200001	77600000	B
chr9	80000001	82800000	B
chr9	88400001	95200000	B
chr9	97200001	98800000	B
chr9	99600001	100400000	B
chr9	100800001	102400000	B
chr9	103200001	106000000	B
chr9	108800001	110000000	B
chr9	111200001	114400000	B
chr9	115200001	115600000	B
chr9	123600001	124076172	B
chr10	2800001	5200000	B
chr10	6400001	7200000	B
chr10	8800001	12400000	B
chr10	14400001	15600000	B
chr10	22000001	22400000	B
chr10	26800001	36800000	B
chr10	38000001	38400000	B
chr10	44800001	58000000	B
chr10	62800001	66400000	B
chr10	70800001	74400000	B
chr10	78000001	79200000	B
chr10	81200001	82000000	B
chr10	86400001	92400000	B
chr10	99200001	107600000	B
chr10	108000001	110400000	B
chr10	111200001	114800000	B
chr10	117600001	118000000	B
chr10	122800001	126400000	B
chr10	128400001	129993255	B
chr11	2800001	3200000	B
chr11	6400001	19600000	B
chr11	20800001	29600000	B
chr11	30400001	31600000	B
chr11	33200001	43600000	B
chr11	46000001	49600000	B
chr11	50800001	51200000	B
chr11	55200001	58800000	B
chr11	62800001	67600000	B
chr11	70800001	74400000	B
chr11	80400001	83200000	B
chr11	88800001	94000000	B
chr11	99200001	100000000	B
chr11	104400001	105200000	B
chr11	107600001	108000000	B
chr11	108400001	109200000	B
chr11	109600001	114400000	B
chr11	121600001	121843856	B
chr12	2800001	3200000	B
chr12	5200001	8000000	B
chr12	10400001	12800000	B
chr12	13200001	15600000	B
chr12	17600001	18400000	B
chr12	18800001	19200000	B
chr12	20000001	22000000	B
chr12	24800001	25200000	B
chr12	29600001	30400000	B
chr12	30800001	31600000	B
chr12	36800001	40800000	B
chr12	41600001	52400000	B
chr12	56800001	70000000	B
chr12	75200001	76400000	B
chr12	79200001	79600000	B
chr12	88800001	96000000	B
chr12	97200001	99600000	B
chr12	102000001	103200000	B
chr12	104000001	105200000	B
chr12	107200001	108800000	B
chr12	114400001	121257530	B
chr13	2800001	4800000	B
chr13	6400001	9200000	B
chr13	9600001	15200000	B
chr13	18000001	21600000	B
chr13	22000001	23600000	B
chr13	32800001	34000000	B
chr13	38800001	40800000	B
chr13	49600001	51200000	B
chr13	56800001	58000000	B
chr13	60800001	61600000	B
chr13	62000001	62800000	B
chr13	64400001	66000000	B
chr13	66400001	73600000	B
chr13	74400001	90000000	B
chr13	100800001	101600000	B
chr13	105200001	108000000	B
chr13	116000001	120284312	B
chr14	8400001	8800000	B
chr14	9200001	12400000	B
chr14	12800001	20800000	B
chr14	35600001	42000000	B
chr14	44000001	44800000	B
chr14	45200001	45600000	B
chr14	49600001	53600000	B
chr14	54000001	54800000	B
chr14	72000001	72800000	B
chr14	80000001	99600000	B
chr14	102400001	103200000	B
chr14	103600001	105600000	B
chr14	106800001	118400000	B
chr14	120000001	120400000	B
chr14	123200001	125194864	B
chr15	2800001	3200000	B
chr15	4000001	5200000	B
chr15	9200001	10400000	B
chr15	12800001	25200000	B
chr15	26000001	27200000	B
chr15	28000001	31200000	B
chr15	31600001	34000000	B
chr15	40800001	50400000	B
chr15	51600001	52400000	B
chr15	64400001	66400000	B
chr15	68000001	72800000	B
chr15	74800001	75200000	B
chr15	82000001	82800000	B
chr15	86000001	88400000	B
chr15	89600001	93200000	B
chr15	94800001	95200000	B
chr15	103200001	103494974	B
chr16	3200001	4000000	B
chr16	5200001	8400000	B
chr16	8800001	10400000	B
chr16	11600001	13200000	B
chr16	15200001	15600000	B
chr16	16000001	16800000	B
chr16	18800001	20000000	B
chr16	26400001	29600000	B
chr16	38800001	42400000	B
chr16	42800001	43200000	B
chr16	44800001	45600000	B
chr16	46000001	49600000	B
chr16	50800001	52000000	B
chr16	52400001	55600000	B
chr16	58800001	63600000	B
chr16	64000001	76400000	B
chr16	76800001	77200000	B
chr16	78000001	84800000	B
chr16	88000001	90000000	B
chr16	96800001	97600000	B
chr17	2800001	3200000	B
chr17	3600001	4800000	B
chr17	9200001	10400000	B
chr17	10800001	12000000	B
chr17	13200001	13600000	B
chr17	16000001	23600000	B
chr17	32800001	33600000	B
chr17	36400001	43200000	B
chr17	48400001	56000000	B
chr17	57200001	62400000	B
chr17	65200001	66000000	B
chr17	68000001	70800000	B
chr17	72400001	73200000	B
chr17	73600001	74000000	B
chr17	76000001	78800000	B
chr17	81600001	83200000	B
chr17	85600001	86000000	B
chr17	89200001	95272651	B
chr18	2800001	4000000	B
chr18	6800001	9200000	B
chr18	15200001	24000000	B
chr18	25200001	31600000	B
chr18	36800001	38000000	B
chr18	40400001	42400000	B
chr18	42800001	46400000	B
chr18	47200001	50000000	B
chr18	50400001	52400000	B
chr18	58800001	60800000	B
chr18	64000001	64400000	B
chr18	66800001	67200000	B
chr18	70000001	74800000	B
chr18	76400001	77200000	B
chr18	81200001	82800000	B
chr18	84800001	90772031	B
chr19	2800001	3200000	B
chr19	7600001	8800000	B
chr19	9200001	10000000	B
chr19	11200001	16000000	B
chr19	16400001	24000000	B
chr19	25600001	26800000	B
chr19	33200001	36400000	B
chr19	38800001	40800000	B
chr19	48000001	53200000	B
chr19	54000001	55200000	B

## Sheet: NSCs
chr	start	end	NSCs_compartment
chr1	4800001	5200000	A
chr1	9600001	10400000	A
chr1	12400001	14400000	A
chr1	20800001	21200000	A
chr1	21600001	22000000	A
chr1	22800001	26000000	A
chr1	33200001	34800000	A
chr1	36000001	44000000	A
chr1	50800001	56000000	A
chr1	57200001	65600000	A
chr1	66000001	82800000	A
chr1	84000001	84400000	A
chr1	87600001	96000000	A
chr1	99600001	100000000	A
chr1	106400001	108800000	A
chr1	120400001	122400000	A
chr1	122800001	123200000	A
chr1	127600001	130800000	A
chr1	132800001	141200000	A
chr1	144800001	146000000	A
chr1	148000001	149200000	A
chr1	152000001	168400000	A
chr1	170000001	170400000	A
chr1	171200001	173600000	A
chr1	174000001	174400000	A
chr1	176800001	177600000	A
chr1	178800001	194000000	A
chr1	194800001	196800000	A
chr2	4000001	6000000	A
chr2	6400001	7200000	A
chr2	11200001	11600000	A
chr2	13200001	13600000	A
chr2	17600001	19200000	A
chr2	20800001	21200000	A
chr2	24400001	35600000	A
chr2	37200001	38800000	A
chr2	44000001	44400000	A
chr2	44800001	45200000	A
chr2	48800001	52000000	A
chr2	52400001	53200000	A
chr2	59200001	60400000	A
chr2	64800001	65200000	A
chr2	65600001	66000000	A
chr2	69200001	77200000	A
chr2	78800001	79600000	A
chr2	84400001	84800000	A
chr2	90400001	94400000	A
chr2	101600001	104800000	A
chr2	106400001	106800000	A
chr2	113600001	114000000	A
chr2	115600001	116000000	A
chr2	116800001	117200000	A
chr2	118000001	132400000	A
chr2	144000001	144400000	A
chr2	145600001	147200000	A
chr2	151600001	153600000	A
chr2	154000001	158800000	A
chr2	160400001	161200000	A
chr2	162800001	170400000	A
chr2	179200001	181748087	A
chr3	8800001	10400000	A
chr3	14800001	15200000	A
chr3	18400001	18800000	A
chr3	20400001	22400000	A
chr3	24800001	28800000	A
chr3	30800001	31200000	A
chr3	32400001	32800000	A
chr3	33600001	41600000	A
chr3	50000001	53200000	A
chr3	54400001	59200000	A
chr3	60000001	61600000	A
chr3	62000001	62400000	A
chr3	65200001	66000000	A
chr3	67600001	70000000	A
chr3	72400001	73200000	A
chr3	77600001	78000000	A
chr3	78400001	82800000	A
chr3	83600001	90400000	A
chr3	94000001	98400000	A
chr3	100400001	105600000	A
chr3	106800001	110400000	A
chr3	114800001	123200000	A
chr3	125600001	127600000	A
chr3	129200001	130000000	A
chr3	130400001	131200000	A
chr3	132400001	134400000	A
chr3	134800001	138800000	A
chr3	139200001	140000000	A
chr3	141200001	149600000	A
chr3	150800001	154800000	A
chr3	155600001	156800000	A
chr3	157600001	158400000	A
chr4	8400001	9600000	A
chr4	10800001	12000000	A
chr4	13600001	14000000	A
chr4	20000001	20800000	A
chr4	21600001	23200000	A
chr4	30000001	34000000	A
chr4	34400001	34800000	A
chr4	40800001	42000000	A
chr4	42800001	49600000	A
chr4	53200001	59600000	A
chr4	62000001	64000000	A
chr4	65200001	66400000	A
chr4	80800001	84000000	A
chr4	84800001	89200000	A
chr4	94400001	101200000	A
chr4	101600001	109600000	A
chr4	115600001	120800000	A
chr4	122800001	142000000	A
chr4	147200001	152000000	A
chr4	153600001	155600000	A
chr5	3600001	5600000	A
chr5	8800001	10000000	A
chr5	13200001	13600000	A
chr5	19200001	25600000	A
chr5	28000001	37600000	A
chr5	38400001	38800000	A
chr5	43600001	46000000	A
chr5	51600001	53200000	A
chr5	53600001	54400000	A
chr5	64000001	68400000	A
chr5	72800001	78000000	A
chr5	81200001	82800000	A
chr5	84000001	86400000	A
chr5	89200001	89600000	A
chr5	90000001	91600000	A
chr5	92400001	93600000	A
chr5	97200001	97600000	A
chr5	99200001	101200000	A
chr5	102400001	104800000	A
chr5	106000001	106400000	A
chr5	106800001	109200000	A
chr5	110400001	116400000	A
chr5	118400001	119200000	A
chr5	120800001	121200000	A
chr5	121600001	126000000	A
chr5	129600001	130800000	A
chr5	132400001	133200000	A
chr5	134400001	141600000	A
chr5	142800001	146000000	A
chr5	147600001	148000000	A
chr5	149200001	152400000	A
chr6	4400001	5200000	A
chr6	6000001	6800000	A
chr6	8000001	13200000	A
chr6	15600001	16400000	A
chr6	16800001	18800000	A
chr6	21200001	23200000	A
chr6	28400001	35600000	A
chr6	36000001	40400000	A
chr6	47200001	56000000	A
chr6	63600001	64000000	A
chr6	70800001	73200000	A
chr6	81200001	81600000	A
chr6	82800001	89600000	A
chr6	90400001	100800000	A
chr6	101200001	101600000	A
chr6	103200001	104000000	A
chr6	104400001	104800000	A
chr6	105600001	106000000	A
chr6	108000001	108800000	A
chr6	112400001	116400000	A
chr6	118000001	121200000	A
chr6	124400001	125600000	A
chr6	126800001	128400000	A
chr6	134000001	138000000	A
chr6	140400001	140800000	A
chr6	142400001	147200000	A
chr6	148400001	149200000	A
chr7	3600001	4400000	A
chr7	5200001	7200000	A
chr7	10800001	12000000	A
chr7	12400001	13200000	A
chr7	13600001	16400000	A
chr7	17600001	19200000	A
chr7	20400001	20800000	A
chr7	24000001	25200000	A
chr7	26400001	28000000	A
chr7	31600001	32800000	A
chr7	34000001	34800000	A
chr7	36400001	38000000	A
chr7	38800001	39200000	A
chr7	46400001	51600000	A
chr7	54400001	56000000	A
chr7	57200001	65600000	A
chr7	66800001	70800000	A
chr7	76000001	77600000	A
chr7	78000001	78400000	A
chr7	92000001	94400000	A
chr7	100400001	104000000	A
chr7	109600001	112800000	A
chr7	113200001	116000000	A
chr7	124000001	124400000	A
chr7	126000001	126800000	A
chr7	127200001	127600000	A
chr7	128400001	128800000	A
chr7	130800001	132800000	A
chr7	144800001	146000000	A
chr7	147200001	148000000	A
chr8	3200001	3600000	A
chr8	4000001	4400000	A
chr8	6400001	6800000	A
chr8	8000001	8800000	A
chr8	10000001	14000000	A
chr8	14400001	14800000	A
chr8	23200001	27600000	A
chr8	28000001	28400000	A
chr8	32000001	32400000	A
chr8	32800001	33200000	A
chr8	34000001	38000000	A
chr8	41200001	41600000	A
chr8	42000001	42400000	A
chr8	46400001	50000000	A
chr8	56000001	56400000	A
chr8	60000001	60800000	A
chr8	63200001	64000000	A
chr8	67200001	67600000	A
chr8	70400001	75200000	A
chr8	80400001	82400000	A
chr8	83200001	84800000	A
chr8	85200001	95200000	A
chr8	96000001	98400000	A
chr8	106800001	107200000	A
chr8	107600001	114800000	A
chr8	115200001	115600000	A
chr8	116800001	118800000	A
chr8	119200001	131200000	A
chr9	13200001	14800000	A
chr9	20400001	23200000	A
chr9	26800001	32800000	A
chr9	34400001	35200000	A
chr9	36800001	37200000	A
chr9	40400001	46400000	A
chr9	46800001	51200000	A
chr9	51600001	52400000	A
chr9	52800001	53600000	A
chr9	54400001	73200000	A
chr9	74800001	78800000	A
chr9	79200001	80000000	A
chr9	82800001	84400000	A
chr9	84800001	85600000	A
chr9	86400001	86800000	A
chr9	94400001	97200000	A
chr9	98800001	99600000	A
chr9	100000001	104000000	A
chr9	106000001	108800000	A
chr9	109600001	111200000	A
chr9	113600001	114000000	A
chr9	114400001	115600000	A
chr9	116000001	118000000	A
chr9	118400001	123200000	A
chr10	6000001	6400000	A
chr10	7200001	9600000	A
chr10	10800001	11200000	A
chr10	12000001	14400000	A
chr10	16800001	18800000	A
chr10	19200001	26800000	A
chr10	36800001	38000000	A
chr10	38400001	44800000	A
chr10	52400001	52800000	A
chr10	57600001	62800000	A
chr10	66400001	70800000	A
chr10	73200001	73600000	A
chr10	74400001	78000000	A
chr10	78800001	81600000	A
chr10	82000001	83200000	A
chr10	84000001	87200000	A
chr10	87600001	88000000	A
chr10	88800001	90800000	A
chr10	91600001	92000000	A
chr10	92400001	97200000	A
chr10	97600001	99600000	A
chr10	100000001	100400000	A
chr10	104400001	105200000	A
chr10	107200001	111600000	A
chr10	114800001	115200000	A
chr10	115600001	117200000	A
chr10	118800001	121600000	A
chr10	122000001	123200000	A
chr10	123600001	124000000	A
chr10	124400001	128400000	A
chr11	3200001	6800000	A
chr11	8000001	8800000	A
chr11	16400001	16800000	A
chr11	18800001	23600000	A
chr11	29200001	29600000	A
chr11	31600001	32800000	A
chr11	49600001	50400000	A
chr11	51200001	52400000	A
chr11	53200001	55200000	A
chr11	58800001	63200000	A
chr11	67200001	70800000	A
chr11	71600001	72800000	A
chr11	74400001	80400000	A
chr11	83200001	89200000	A
chr11	93600001	99200000	A
chr11	100000001	104400000	A
chr11	104800001	121600000	A
chr12	3600001	5200000	A
chr12	8400001	8800000	A
chr12	12000001	14400000	A
chr12	14800001	17200000	A
chr12	25200001	31200000	A
chr12	32000001	32800000	A
chr12	33200001	34400000	A
chr12	34800001	45600000	A
chr12	46400001	50000000	A
chr12	50400001	57200000	A
chr12	66000001	88800000	A
chr12	90800001	94800000	A
chr12	95200001	102400000	A
chr12	103600001	104400000	A
chr12	106800001	107600000	A
chr12	108000001	110000000	A
chr12	111600001	114400000	A
chr12	117600001	120800000	A
chr13	4800001	6400000	A
chr13	8800001	10800000	A
chr13	18800001	20800000	A
chr13	21200001	22000000	A
chr13	23600001	30400000	A
chr13	30800001	31200000	A
chr13	32000001	32400000	A
chr13	34000001	38400000	A
chr13	39600001	40400000	A
chr13	40800001	49600000	A
chr13	51600001	53600000	A
chr13	54000001	56000000	A
chr13	56400001	56800000	A
chr13	58400001	60400000	A
chr13	63200001	64400000	A
chr13	69600001	70000000	A
chr13	70800001	71200000	A
chr13	71600001	72000000	A
chr13	76000001	77200000	A
chr13	78000001	79600000	A
chr13	80800001	85600000	A
chr13	88800001	92400000	A
chr13	92800001	100800000	A
chr13	101200001	106000000	A
chr13	107600001	116400000	A
chr13	117600001	118000000	A
chr14	8400001	9600000	A
chr14	10000001	13600000	A
chr14	14400001	14800000	A
chr14	17200001	17600000	A
chr14	20400001	33600000	A
chr14	34800001	36000000	A
chr14	46000001	46400000	A
chr14	47200001	50000000	A
chr14	52400001	52800000	A
chr14	54800001	56800000	A
chr14	57200001	57600000	A
chr14	58000001	58400000	A
chr14	60800001	68000000	A
chr14	69600001	74000000	A
chr14	75200001	80400000	A
chr14	84800001	85200000	A
chr14	86400001	87600000	A
chr14	93200001	94400000	A
chr14	97600001	102400000	A
chr14	103200001	104400000	A
chr14	105200001	106800000	A
chr14	115600001	116400000	A
chr14	116800001	123200000	A
chr15	6800001	7200000	A
chr15	8000001	9200000	A
chr15	12000001	12800000	A
chr15	24800001	26000000	A
chr15	27200001	28400000	A
chr15	30000001	31600000	A
chr15	32000001	32800000	A
chr15	34000001	34400000	A
chr15	34800001	41600000	A
chr15	44400001	44800000	A
chr15	50400001	51600000	A
chr15	52800001	53200000	A
chr15	54800001	56800000	A
chr15	57200001	64800000	A
chr15	65600001	66800000	A
chr15	68800001	69200000	A
chr15	72800001	74800000	A
chr15	75600001	82400000	A
chr15	82800001	83600000	A
chr15	84000001	86000000	A
chr15	88400001	89600000	A
chr15	90000001	96800000	A
chr15	97200001	101200000	A
chr15	101600001	103200000	A
chr16	4000001	5200000	A
chr16	10400001	11600000	A
chr16	13200001	14000000	A
chr16	16800001	18800000	A
chr16	20000001	25200000	A
chr16	29600001	36000000	A
chr16	36800001	44800000	A
chr16	49600001	50800000	A
chr16	55600001	56000000	A
chr16	57200001	57600000	A
chr16	62800001	63200000	A
chr16	63600001	64800000	A
chr16	66400001	68000000	A
chr16	70000001	70400000	A
chr16	72400001	74400000	A
chr16	76800001	78400000	A
chr16	81200001	81600000	A
chr16	84800001	85200000	A
chr16	85600001	88400000	A
chr16	89600001	97600000	A
chr17	3200001	3600000	A
chr17	4800001	16000000	A
chr17	23600001	30800000	A
chr17	31200001	36400000	A
chr17	43200001	48000000	A
chr17	50400001	50800000	A
chr17	51200001	52000000	A
chr17	56000001	57200000	A
chr17	63600001	67600000	A
chr17	70800001	73600000	A
chr17	74000001	75600000	A
chr17	78800001	81600000	A
chr17	83600001	89200000	A
chr17	90400001	92400000	A
chr18	4800001	6400000	A
chr18	12000001	15600000	A
chr18	16800001	17200000	A
chr18	20800001	21200000	A
chr18	23600001	24800000	A
chr18	31600001	36800000	A
chr18	38000001	40400000	A
chr18	42400001	44000000	A
chr18	46400001	50400000	A
chr18	52800001	59200000	A
chr18	60800001	62000000	A
chr18	63600001	64000000	A
chr18	64800001	70400000	A
chr18	71600001	72800000	A
chr18	73200001	74400000	A
chr18	74800001	76400000	A
chr18	77200001	78800000	A
chr18	80400001	82000000	A
chr18	82800001	85200000	A
chr18	85600001	86800000	A
chr19	3200001	7600000	A
chr19	8800001	9200000	A
chr19	10000001	10800000	A
chr19	14400001	16800000	A
chr19	20800001	24800000	A
chr19	26800001	30400000	A
chr19	32800001	33200000	A
chr19	36400001	38800000	A
chr19	40400001	42800000	A
chr19	43600001	48000000	A
chr19	50400001	50800000	A
chr19	53200001	54000000	A
chr19	55200001	58800000	A
chr19	59200001	61200000	A
chr1	3200001	4800000	B
chr1	5200001	9600000	B
chr1	10400001	12400000	B
chr1	14400001	20800000	B
chr1	22000001	22400000	B
chr1	26000001	33200000	B
chr1	34800001	36000000	B
chr1	44000001	50800000	B
chr1	56000001	57200000	B
chr1	65600001	66000000	B
chr1	82800001	84000000	B
chr1	84400001	85200000	B
chr1	87200001	87600000	B
chr1	96000001	99600000	B
chr1	100000001	106400000	B
chr1	108800001	120400000	B
chr1	122400001	122800000	B
chr1	123200001	127600000	B
chr1	130800001	132400000	B
chr1	141200001	144800000	B
chr1	146400001	148000000	B
chr1	149200001	152000000	B
chr1	168400001	170000000	B
chr1	170400001	171200000	B
chr1	173600001	174000000	B
chr1	174400001	176400000	B
chr1	177600001	178800000	B
chr1	194000001	194800000	B
chr1	196800001	197195432	B
chr2	2800001	4000000	B
chr2	6000001	6400000	B
chr2	7200001	11200000	B
chr2	11600001	13200000	B
chr2	13600001	17600000	B
chr2	19200001	20800000	B
chr2	21200001	24400000	B
chr2	35600001	37200000	B
chr2	38800001	44000000	B
chr2	45600001	48800000	B
chr2	53200001	59200000	B
chr2	60800001	64800000	B
chr2	65200001	65600000	B
chr2	66000001	69200000	B
chr2	79600001	80000000	B
chr2	80400001	84000000	B
chr2	84800001	90400000	B
chr2	94400001	101600000	B
chr2	104800001	106400000	B
chr2	106800001	113600000	B
chr2	114000001	115600000	B
chr2	116000001	116800000	B
chr2	117200001	118000000	B
chr2	132400001	135200000	B
chr2	135600001	136800000	B
chr2	137600001	144000000	B
chr2	144400001	145600000	B
chr2	147200001	151600000	B
chr2	153600001	154000000	B
chr2	158800001	160400000	B
chr2	161200001	162800000	B
chr2	170800001	172000000	B
chr2	172800001	175200000	B
chr2	176800001	179200000	B
chr3	3200001	8400000	B
chr3	10400001	14800000	B
chr3	15200001	18400000	B
chr3	19200001	19600000	B
chr3	20000001	20400000	B
chr3	22400001	24800000	B
chr3	28800001	30800000	B
chr3	31200001	32400000	B
chr3	32800001	33600000	B
chr3	41600001	50000000	B
chr3	53200001	54400000	B
chr3	59200001	60000000	B
chr3	61600001	62000000	B
chr3	62400001	65200000	B
chr3	66000001	67200000	B
chr3	70400001	72400000	B
chr3	73600001	75600000	B
chr3	76000001	77200000	B
chr3	78000001	78400000	B
chr3	82800001	83600000	B
chr3	90400001	94000000	B
chr3	98400001	100400000	B
chr3	105600001	106800000	B
chr3	110400001	113600000	B
chr3	114000001	114800000	B
chr3	123200001	125200000	B
chr3	127600001	129200000	B
chr3	131200001	132400000	B
chr3	134400001	134800000	B
chr3	140000001	140800000	B
chr3	149600001	150800000	B
chr3	154800001	155600000	B
chr3	157200001	157600000	B
chr3	158400001	159599783	B
chr4	3200001	8000000	B
chr4	9600001	10800000	B
chr4	12000001	13600000	B
chr4	14000001	20000000	B
chr4	20800001	21600000	B
chr4	23200001	23600000	B
chr4	24000001	24400000	B
chr4	24800001	30000000	B
chr4	34800001	40800000	B
chr4	49600001	53200000	B
chr4	59600001	60400000	B
chr4	61200001	62000000	B
chr4	64000001	65200000	B
chr4	66400001	80800000	B
chr4	84000001	84800000	B
chr4	89200001	94400000	B
chr4	101200001	101600000	B
chr4	110000001	111600000	B
chr4	114000001	115600000	B
chr4	120800001	122800000	B
chr4	142000001	145200000	B
chr4	146400001	147200000	B
chr4	152000001	153600000	B
chr5	3200001	3600000	B
chr5	5600001	8400000	B
chr5	10000001	10800000	B
chr5	12000001	12400000	B
chr5	13600001	19200000	B
chr5	26400001	27200000	B
chr5	27600001	28000000	B
chr5	37600001	38400000	B
chr5	38800001	43200000	B
chr5	46000001	51600000	B
chr5	53200001	53600000	B
chr5	54400001	64000000	B
chr5	68400001	72800000	B
chr5	78000001	81200000	B
chr5	82800001	84000000	B
chr5	86400001	89200000	B
chr5	89600001	90000000	B
chr5	92000001	92400000	B
chr5	93600001	94000000	B
chr5	96000001	97200000	B
chr5	97600001	99200000	B
chr5	101200001	102400000	B
chr5	104800001	106000000	B
chr5	106400001	106800000	B
chr5	109200001	110400000	B
chr5	116400001	118400000	B
chr5	119200001	120800000	B
chr5	121200001	121600000	B
chr5	126000001	129600000	B
chr5	130800001	132000000	B
chr5	133200001	133600000	B
chr5	134000001	134400000	B
chr5	141600001	142800000	B
chr5	146000001	147600000	B
chr5	148000001	149200000	B
chr6	3200001	4400000	B
chr6	5200001	6000000	B
chr6	6800001	7600000	B
chr6	13200001	14800000	B
chr6	15200001	15600000	B
chr6	16400001	16800000	B
chr6	18800001	21200000	B
chr6	23200001	28400000	B
chr6	35600001	36000000	B
chr6	40400001	47200000	B
chr6	56000001	56400000	B
chr6	56800001	63200000	B
chr6	64000001	66800000	B
chr6	67200001	68000000	B
chr6	69600001	70800000	B
chr6	73200001	81200000	B
chr6	81600001	82800000	B
chr6	89600001	90400000	B
chr6	100800001	101200000	B
chr6	102000001	102800000	B
chr6	106800001	108000000	B
chr6	108800001	112400000	B
chr6	116400001	118000000	B
chr6	121200001	124400000	B
chr6	125600001	126800000	B
chr6	128800001	134000000	B
chr6	138400001	139600000	B
chr6	141600001	142400000	B
chr6	147200001	148000000	B
chr6	149200001	149517037	B
chr7	3200001	3600000	B
chr7	4400001	5200000	B
chr7	13200001	13600000	B
chr7	16400001	17600000	B
chr7	19600001	20400000	B
chr7	25200001	26400000	B
chr7	28000001	31600000	B
chr7	34800001	36400000	B
chr7	38000001	38800000	B
chr7	51600001	54400000	B
chr7	56000001	57200000	B
chr7	65600001	66400000	B
chr7	70800001	76000000	B
chr7	78800001	92000000	B
chr7	94400001	100400000	B
chr7	104000001	109600000	B
chr7	112800001	113200000	B
chr7	116000001	124000000	B
chr7	124400001	126000000	B
chr7	128000001	128400000	B
chr7	128800001	130800000	B
chr7	132800001	144800000	B
chr7	146000001	147200000	B
chr7	148000001	152524553	B
chr8	2800001	3200000	B
chr8	3600001	4000000	B
chr8	4400001	6400000	B
chr8	8800001	10000000	B
chr8	14000001	14400000	B
chr8	15200001	20000000	B
chr8	22000001	23200000	B
chr8	27600001	28000000	B
chr8	28400001	32000000	B
chr8	32400001	32800000	B
chr8	33200001	34000000	B
chr8	38000001	39200000	B
chr8	39600001	40000000	B
chr8	40400001	41200000	B
chr8	41600001	42000000	B
chr8	42400001	46400000	B
chr8	50000001	56000000	B
chr8	58000001	60000000	B
chr8	60800001	63200000	B
chr8	64000001	67200000	B
chr8	67600001	70400000	B
chr8	75200001	80400000	B
chr8	82400001	83200000	B
chr8	84800001	85200000	B
chr8	95200001	96000000	B
chr8	98400001	106800000	B
chr8	107200001	107600000	B
chr8	115600001	116800000	B
chr8	118800001	119200000	B
chr8	131200001	131738871	B
chr9	3200001	13200000	B
chr9	14800001	20400000	B
chr9	23200001	26400000	B
chr9	32800001	34000000	B
chr9	35200001	36800000	B
chr9	37200001	40400000	B
chr9	51200001	51600000	B
chr9	53600001	54400000	B
chr9	73200001	74000000	B
chr9	78800001	79200000	B
chr9	80000001	82800000	B
chr9	86000001	86400000	B
chr9	86800001	92400000	B
chr9	92800001	94400000	B
chr9	97200001	98800000	B
chr9	104000001	106000000	B
chr9	108800001	109600000	B
chr9	111200001	113600000	B
chr9	114000001	114400000	B
chr9	123200001	124076172	B
chr10	2800001	6000000	B
chr10	6400001	7200000	B
chr10	9600001	10800000	B
chr10	11200001	12000000	B
chr10	14400001	16800000	B
chr10	26800001	36800000	B
chr10	44800001	52400000	B
chr10	52800001	57600000	B
chr10	62800001	63200000	B
chr10	63600001	66400000	B
chr10	70800001	73200000	B
chr10	73600001	74400000	B
chr10	78000001	78800000	B
chr10	81600001	82000000	B
chr10	83200001	84000000	B
chr10	87200001	87600000	B
chr10	88400001	88800000	B
chr10	90800001	91600000	B
chr10	92000001	92400000	B
chr10	100400001	104400000	B
chr10	105600001	106000000	B
chr10	111600001	114800000	B
chr10	115200001	115600000	B
chr10	117200001	118800000	B
chr10	121600001	122000000	B
chr10	128400001	129993255	B
chr11	2800001	3200000	B
chr11	6800001	7600000	B
chr11	8800001	16400000	B
chr11	16800001	17200000	B
chr11	17600001	18800000	B
chr11	23600001	29200000	B
chr11	29600001	31600000	B
chr11	32800001	49600000	B
chr11	50400001	51200000	B
chr11	52400001	53200000	B
chr11	55200001	58800000	B
chr11	63200001	66800000	B
chr11	70800001	71600000	B
chr11	72800001	74400000	B
chr11	80400001	83200000	B
chr11	89200001	90000000	B
chr11	90400001	93600000	B
chr11	99200001	100000000	B
chr11	104400001	104800000	B
chr11	121600001	121843856	B
chr12	2800001	3600000	B
chr12	5200001	8400000	B
chr12	9200001	12000000	B
chr12	17200001	19200000	B
chr12	20000001	21600000	B
chr12	22800001	23200000	B
chr12	24800001	25200000	B
chr12	31200001	32000000	B
chr12	32800001	33200000	B
chr12	34400001	34800000	B
chr12	57200001	57600000	B
chr12	58000001	66000000	B
chr12	88800001	90000000	B
chr12	102400001	103600000	B
chr12	104400001	106800000	B
chr12	107600001	108000000	B
chr12	110000001	111600000	B
chr12	114400001	117600000	B
chr12	120800001	121200000	B
chr13	2800001	4800000	B
chr13	6800001	8800000	B
chr13	10800001	18000000	B
chr13	18400001	18800000	B
chr13	20800001	21200000	B
chr13	22000001	23600000	B
chr13	31200001	32000000	B
chr13	32400001	34000000	B
chr13	38400001	39600000	B
chr13	40400001	40800000	B
chr13	49600001	51600000	B
chr13	53600001	54000000	B
chr13	56800001	58400000	B
chr13	60800001	62800000	B
chr13	64400001	66000000	B
chr13	66400001	69600000	B
chr13	70000001	70800000	B
chr13	71200001	71600000	B
chr13	72000001	76000000	B
chr13	77600001	78000000	B
chr13	79600001	80800000	B
chr13	85600001	88800000	B
chr13	100800001	101200000	B
chr13	106000001	107600000	B
chr13	118000001	120284312	B
chr14	7600001	8000000	B
chr14	9600001	10000000	B
chr14	14000001	14400000	B
chr14	14800001	17200000	B
chr14	17600001	20400000	B
chr14	33600001	34800000	B
chr14	36000001	37600000	B
chr14	38000001	42400000	B
chr14	43600001	44400000	B
chr14	45200001	45600000	B
chr14	46400001	47200000	B
chr14	50000001	52400000	B
chr14	52800001	53600000	B
chr14	54000001	54800000	B
chr14	56800001	57200000	B
chr14	57600001	58000000	B
chr14	58800001	60000000	B
chr14	60400001	60800000	B
chr14	68000001	69600000	B
chr14	74000001	75200000	B
chr14	80400001	80800000	B
chr14	81200001	84800000	B
chr14	85200001	86400000	B
chr14	88000001	93200000	B
chr14	94400001	97600000	B
chr14	102400001	103200000	B
chr14	104400001	104800000	B
chr14	107200001	109200000	B
chr14	109600001	115200000	B
chr14	116400001	116800000	B
chr14	123600001	125194864	B
chr15	2800001	6800000	B
chr15	7200001	8000000	B
chr15	9200001	12000000	B
chr15	13200001	24800000	B
chr15	26000001	27200000	B
chr15	28400001	30000000	B
chr15	31600001	32000000	B
chr15	32800001	34000000	B
chr15	41600001	44400000	B
chr15	44800001	50000000	B
chr15	52000001	52800000	B
chr15	53200001	54800000	B
chr15	56800001	57200000	B
chr15	64800001	65600000	B
chr15	66800001	68000000	B
chr15	68400001	68800000	B
chr15	69200001	72800000	B
chr15	74800001	75600000	B
chr15	83600001	84000000	B
chr15	86400001	87200000	B
chr15	87600001	88400000	B
chr15	89600001	90000000	B
chr15	96800001	97200000	B
chr15	101200001	101600000	B
chr15	103200001	103494974	B
chr16	3200001	4000000	B
chr16	5200001	10400000	B
chr16	11600001	13200000	B
chr16	14000001	16800000	B
chr16	18800001	20000000	B
chr16	25600001	26400000	B
chr16	26800001	29600000	B
chr16	36000001	36800000	B
chr16	44800001	45600000	B
chr16	46000001	49200000	B
chr16	50800001	52000000	B
chr16	52400001	55600000	B
chr16	56000001	57200000	B
chr16	57600001	62800000	B
chr16	64800001	66400000	B
chr16	68400001	69200000	B
chr16	70800001	72400000	B
chr16	74800001	76800000	B
chr16	78400001	81200000	B
chr16	81600001	84400000	B
chr16	88400001	89600000	B
chr17	2800001	3200000	B
chr17	3600001	4800000	B
chr17	16000001	17200000	B
chr17	18000001	23600000	B
chr17	30800001	31200000	B
chr17	36400001	36800000	B
chr17	37200001	43200000	B
chr17	48000001	50400000	B
chr17	52000001	56000000	B
chr17	57200001	63600000	B
chr17	67600001	70800000	B
chr17	73600001	74000000	B
chr17	75600001	78800000	B
chr17	81600001	83600000	B
chr17	89200001	90400000	B
chr17	92400001	95272651	B
chr18	2800001	4400000	B
chr18	6400001	12000000	B
chr18	15600001	16800000	B
chr18	17200001	20800000	B
chr18	21200001	23200000	B
chr18	24800001	25600000	B
chr18	26000001	31600000	B
chr18	36800001	38000000	B
chr18	40400001	42400000	B
chr18	44000001	44400000	B
chr18	44800001	46400000	B
chr18	50400001	52800000	B
chr18	59200001	60400000	B
chr18	62000001	63600000	B
chr18	64000001	64800000	B
chr18	70800001	71600000	B
chr18	72800001	73200000	B
chr18	74400001	74800000	B
chr18	76800001	77200000	B
chr18	78800001	80400000	B
chr18	82000001	82800000	B
chr18	85200001	85600000	B
chr18	86800001	89600000	B
chr18	90000001	90772031	B
chr19	2800001	3200000	B
chr19	7600001	8800000	B
chr19	9200001	10000000	B
chr19	10800001	14400000	B
chr19	16800001	18800000	B
chr19	19200001	20400000	B
chr19	24800001	26400000	B
chr19	30400001	32800000	B
chr19	33200001	36400000	B
chr19	38800001	40400000	B
chr19	42800001	43600000	B
chr19	48000001	50400000	B
chr19	50800001	53200000	B
chr19	54000001	55200000	B
chr19	61200001	61342430	B

## Sheet: STOs
chr	start	end	STOs_compartment
chr1	9600001	10400000	A
chr1	10800001	11200000	A
chr1	13200001	13600000	A
chr1	14000001	14800000	A
chr1	16000001	16800000	A
chr1	20800001	21200000	A
chr1	28000001	28400000	A
chr1	33600001	40800000	A
chr1	43200001	46000000	A
chr1	51200001	61200000	A
chr1	62800001	67200000	A
chr1	69200001	69600000	A
chr1	70800001	71200000	A
chr1	71600001	72800000	A
chr1	74000001	75600000	A
chr1	77600001	79200000	A
chr1	79600001	80400000	A
chr1	81200001	83200000	A
chr1	84000001	84400000	A
chr1	87600001	96000000	A
chr1	99600001	100000000	A
chr1	107600001	108800000	A
chr1	109600001	110400000	A
chr1	120400001	123600000	A
chr1	127200001	128000000	A
chr1	128400001	128800000	A
chr1	129600001	130400000	A
chr1	132800001	138800000	A
chr1	139200001	141200000	A
chr1	142000001	142400000	A
chr1	145600001	149200000	A
chr1	151600001	152400000	A
chr1	153200001	155600000	A
chr1	156800001	159200000	A
chr1	161200001	168000000	A
chr1	170000001	173200000	A
chr1	174000001	174400000	A
chr1	175600001	176000000	A
chr1	178800001	179600000	A
chr1	180000001	191600000	A
chr1	192800001	194000000	A
chr1	194400001	194800000	A
chr1	196400001	196800000	A
chr2	10400001	11200000	A
chr2	14800001	24800000	A
chr2	36000001	37200000	A
chr2	38800001	43600000	A
chr2	54000001	58000000	A
chr2	61600001	62000000	A
chr2	62400001	64800000	A
chr2	65200001	67200000	A
chr2	67600001	68400000	A
chr2	70000001	70400000	A
chr2	76400001	76800000	A
chr2	77200001	77600000	A
chr2	79600001	80000000	A
chr2	80400001	83600000	A
chr2	84800001	90400000	A
chr2	92400001	93600000	A
chr2	94000001	101600000	A
chr2	104000001	104400000	A
chr2	104800001	106800000	A
chr2	107200001	108000000	A
chr2	109600001	113200000	A
chr2	116000001	116400000	A
chr2	122000001	124800000	A
chr2	129600001	130000000	A
chr2	132400001	135200000	A
chr2	135600001	136800000	A
chr2	138400001	140800000	A
chr2	141200001	143600000	A
chr2	144400001	144800000	A
chr2	146000001	147600000	A
chr2	148800001	151600000	A
chr2	153600001	154000000	A
chr2	158400001	160400000	A
chr2	160800001	163200000	A
chr2	168000001	174800000	A
chr2	176800001	179600000	A
chr2	180000001	180400000	A
chr2	181600001	181748087	A
chr3	4400001	6800000	A
chr3	7200001	10400000	A
chr3	18000001	20000000	A
chr3	21200001	22000000	A
chr3	27200001	28800000	A
chr3	29600001	31200000	A
chr3	34400001	35200000	A
chr3	35600001	41600000	A
chr3	49200001	50000000	A
chr3	50800001	53200000	A
chr3	54800001	58400000	A
chr3	60000001	60800000	A
chr3	62800001	63600000	A
chr3	64800001	67200000	A
chr3	68800001	69600000	A
chr3	76000001	77600000	A
chr3	78800001	81600000	A
chr3	83200001	90400000	A
chr3	94400001	97200000	A
chr3	97600001	98000000	A
chr3	100000001	104800000	A
chr3	107200001	109600000	A
chr3	113600001	117200000	A
chr3	117600001	118400000	A
chr3	119200001	120400000	A
chr3	120800001	127600000	A
chr3	129200001	134400000	A
chr3	134800001	152400000	A
chr3	154000001	159599783	A
chr4	3600001	8000000	A
chr4	8400001	8800000	A
chr4	10800001	14000000	A
chr4	16000001	20000000	A
chr4	26400001	35200000	A
chr4	40800001	42000000	A
chr4	42800001	44400000	A
chr4	44800001	46400000	A
chr4	51200001	51600000	A
chr4	52800001	60000000	A
chr4	62000001	65200000	A
chr4	70400001	72400000	A
chr4	80400001	82400000	A
chr4	82800001	83200000	A
chr4	83600001	84400000	A
chr4	86000001	86400000	A
chr4	87200001	89200000	A
chr4	91600001	95600000	A
chr4	97600001	101600000	A
chr4	102000001	102800000	A
chr4	104800001	109600000	A
chr4	114000001	114400000	A
chr4	115600001	118000000	A
chr4	118800001	120800000	A
chr4	122800001	123600000	A
chr4	124000001	124800000	A
chr4	126000001	126800000	A
chr4	128400001	130400000	A
chr4	131600001	138000000	A
chr4	138400001	139200000	A
chr4	140000001	141200000	A
chr4	147200001	150400000	A
chr4	151200001	152000000	A
chr4	154400001	155600000	A
chr5	5600001	11200000	A
chr5	11600001	12000000	A
chr5	14000001	15600000	A
chr5	17600001	20000000	A
chr5	21200001	22800000	A
chr5	26400001	29600000	A
chr5	37200001	38400000	A
chr5	38800001	44000000	A
chr5	46000001	47600000	A
chr5	48800001	50000000	A
chr5	50400001	51200000	A
chr5	54400001	58000000	A
chr5	59200001	60400000	A
chr5	60800001	64400000	A
chr5	67600001	72800000	A
chr5	75600001	76400000	A
chr5	76800001	77200000	A
chr5	78000001	80800000	A
chr5	82800001	86400000	A
chr5	87200001	89200000	A
chr5	89600001	90800000	A
chr5	92000001	92400000	A
chr5	92800001	93200000	A
chr5	93600001	94000000	A
chr5	95600001	97200000	A
chr5	97600001	98000000	A
chr5	99600001	100800000	A
chr5	105200001	105600000	A
chr5	106400001	107200000	A
chr5	109200001	110400000	A
chr5	112800001	114000000	A
chr5	116400001	118400000	A
chr5	119200001	121600000	A
chr5	126000001	130000000	A
chr5	130800001	131600000	A
chr5	132000001	134400000	A
chr5	138400001	139200000	A
chr5	141200001	142800000	A
chr5	144800001	145600000	A
chr5	146000001	149200000	A
chr5	150400001	151600000	A
chr6	42400001	42800000	A
chr7	5600001	7200000	A
chr7	10400001	12000000	A
chr7	12400001	13200000	A
chr7	13600001	16400000	A
chr7	17600001	19600000	A
chr7	20400001	20800000	A
chr7	24000001	24800000	A
chr7	26800001	28000000	A
chr7	32000001	33200000	A
chr7	34000001	34800000	A
chr7	35200001	35600000	A
chr7	36400001	39200000	A
chr7	46800001	50800000	A
chr7	51200001	51600000	A
chr7	54400001	56400000	A
chr7	57200001	58800000	A
chr7	59200001	63200000	A
chr7	63600001	64400000	A
chr7	64800001	65600000	A
chr7	66400001	68000000	A
chr7	69200001	71200000	A
chr7	71600001	72400000	A
chr7	75600001	76400000	A
chr7	78800001	79600000	A
chr7	80800001	81600000	A
chr7	83200001	86000000	A
chr7	92000001	96400000	A
chr7	97600001	98400000	A
chr7	109600001	111600000	A
chr7	112000001	112400000	A
chr7	113600001	116800000	A
chr7	120800001	121200000	A
chr7	121600001	123200000	A
chr7	123600001	125200000	A
chr7	126000001	128000000	A
chr7	128400001	128800000	A
chr7	129200001	130000000	A
chr7	130400001	132400000	A
chr7	136000001	136800000	A
chr7	138400001	139200000	A
chr7	140400001	140800000	A
chr7	142800001	146400000	A
chr7	146800001	148000000	A
chr8	3600001	4000000	A
chr8	4800001	6000000	A
chr8	8800001	10400000	A
chr8	12000001	12800000	A
chr8	15200001	18400000	A
chr8	18800001	20000000	A
chr8	22800001	23200000	A
chr8	24400001	25600000	A
chr8	28400001	32000000	A
chr8	38000001	41200000	A
chr8	41600001	42000000	A
chr8	42400001	45200000	A
chr8	46000001	46400000	A
chr8	48000001	48400000	A
chr8	49200001	50000000	A
chr8	50800001	56400000	A
chr8	58000001	63200000	A
chr8	64400001	66400000	A
chr8	67600001	69200000	A
chr8	75600001	79600000	A
chr8	82400001	83200000	A
chr8	83600001	84000000	A
chr8	89600001	90400000	A
chr8	90800001	93200000	A
chr8	94000001	95200000	A
chr8	95600001	96400000	A
chr8	98400001	105200000	A
chr8	107200001	107600000	A
chr8	110000001	111200000	A
chr8	111600001	112000000	A
chr8	112400001	113200000	A
chr8	114400001	118000000	A
chr8	118800001	119600000	A
chr8	120000001	122000000	A
chr8	128400001	128800000	A
chr8	131200001	131738871	A
chr9	4400001	8000000	A
chr9	13200001	14800000	A
chr9	20400001	25200000	A
chr9	26800001	27200000	A
chr9	30400001	31200000	A
chr9	31600001	33200000	A
chr9	33600001	35200000	A
chr9	36400001	37200000	A
chr9	40000001	42400000	A
chr9	42800001	43200000	A
chr9	43600001	44800000	A
chr9	45600001	46000000	A
chr9	49600001	53600000	A
chr9	54400001	68000000	A
chr9	68400001	72800000	A
chr9	74800001	76000000	A
chr9	77200001	80000000	A
chr9	82800001	88800000	A
chr9	92000001	92800000	A
chr9	94000001	94800000	A
chr9	95200001	96800000	A
chr9	98800001	99600000	A
chr9	100400001	101200000	A
chr9	102400001	103200000	A
chr9	106000001	108800000	A
chr9	110000001	111200000	A
chr9	114400001	115200000	A
chr9	116000001	118000000	A
chr9	118800001	119200000	A
chr9	120400001	123600000	A
chr10	4800001	6400000	A
chr10	7200001	9600000	A
chr10	10000001	10800000	A
chr10	12000001	18400000	A
chr10	21200001	22000000	A
chr10	22800001	23200000	A
chr10	24000001	28400000	A
chr10	29600001	31600000	A
chr10	32400001	32800000	A
chr10	33600001	34000000	A
chr10	36800001	44400000	A
chr10	47600001	49200000	A
chr10	52400001	56800000	A
chr10	57600001	63200000	A
chr10	65200001	70800000	A
chr10	74400001	78000000	A
chr10	79200001	81600000	A
chr10	82000001	83200000	A
chr10	85200001	86000000	A
chr10	87200001	87600000	A
chr10	88800001	89200000	A
chr10	92400001	100000000	A
chr10	106800001	108000000	A
chr10	110000001	111600000	A
chr10	116000001	116800000	A
chr10	119600001	120400000	A
chr10	120800001	121200000	A
chr10	125200001	125600000	A
chr10	126400001	128400000	A
chr11	6400001	8400000	A
chr11	8800001	16400000	A
chr11	16800001	17200000	A
chr11	23600001	29200000	A
chr11	31200001	31600000	A
chr11	32800001	43200000	A
chr11	46000001	49600000	A
chr11	50000001	51200000	A
chr11	52400001	52800000	A
chr11	55200001	56000000	A
chr11	56400001	56800000	A
chr11	57200001	57600000	A
chr11	58000001	58800000	A
chr11	62800001	67200000	A
chr11	70800001	72000000	A
chr11	72800001	74400000	A
chr11	80400001	83200000	A
chr11	88800001	94000000	A
chr11	99200001	100000000	A
chr11	104400001	104800000	A
chr11	107600001	108000000	A
chr11	113200001	115200000	A
chr11	118400001	118800000	A
chr12	4800001	8000000	A
chr12	10400001	15600000	A
chr12	17600001	19200000	A
chr12	20000001	21200000	A
chr12	22800001	23200000	A
chr12	24800001	31600000	A
chr12	56800001	60000000	A
chr12	60400001	66000000	A
chr12	66400001	67200000	A
chr12	68000001	68400000	A
chr12	72400001	72800000	A
chr12	73200001	73600000	A
chr12	82000001	84800000	A
chr12	87600001	88000000	A
chr12	88800001	90800000	A
chr12	93200001	94400000	A
chr12	98400001	100000000	A
chr12	102400001	103200000	A
chr12	104000001	109600000	A
chr12	113200001	113600000	A
chr12	114400001	119600000	A
chr12	120000001	121200000	A
chr13	4800001	6400000	A
chr13	9200001	9600000	A
chr13	12400001	14800000	A
chr13	15600001	18000000	A
chr13	23600001	33200000	A
chr13	34000001	43600000	A
chr13	45600001	46000000	A
chr13	46800001	49600000	A
chr13	52000001	53200000	A
chr13	54400001	54800000	A
chr13	55200001	56000000	A
chr13	60000001	60400000	A
chr13	62800001	64400000	A
chr13	71200001	72800000	A
chr13	74400001	83600000	A
chr13	85200001	85600000	A
chr13	88800001	89200000	A
chr13	89600001	92400000	A
chr13	92800001	95200000	A
chr13	96000001	96400000	A
chr13	97200001	100400000	A
chr13	102400001	105600000	A
chr13	107600001	120284312	A
chr14	8400001	9200000	A
chr14	9600001	11200000	A
chr14	12400001	13200000	A
chr14	15200001	15600000	A
chr14	17200001	18000000	A
chr14	20800001	30000000	A
chr14	31200001	33200000	A
chr14	34800001	35600000	A
chr14	45200001	49200000	A
chr14	52400001	52800000	A
chr14	54800001	56800000	A
chr14	57200001	58400000	A
chr14	61200001	62400000	A
chr14	62800001	67200000	A
chr14	67600001	68800000	A
chr14	69200001	80000000	A
chr14	87200001	87600000	A
chr14	91200001	94400000	A
chr14	96800001	97200000	A
chr14	99600001	102400000	A
chr14	105600001	106800000	A
chr14	116800001	118000000	A
chr14	118400001	124000000	A
chr15	3200001	4000000	A
chr15	5200001	9200000	A
chr15	10400001	12400000	A
chr15	25200001	25600000	A
chr15	27200001	28000000	A
chr15	31200001	31600000	A
chr15	32400001	39200000	A
chr15	40000001	44400000	A
chr15	50000001	51600000	A
chr15	52400001	65600000	A
chr15	66400001	68000000	A
chr15	72800001	73600000	A
chr15	74800001	82000000	A
chr15	82800001	83200000	A
chr15	84800001	86000000	A
chr15	88400001	89200000	A
chr15	92400001	100400000	A
chr15	100800001	101200000	A
chr15	101600001	103200000	A
chr16	3600001	5200000	A
chr16	10400001	11600000	A
chr16	13200001	18800000	A
chr16	20000001	20800000	A
chr16	21200001	26800000	A
chr16	29600001	38800000	A
chr16	42400001	46000000	A
chr16	49600001	50800000	A
chr16	52000001	52400000	A
chr16	55600001	58800000	A
chr16	64800001	68400000	A
chr16	76000001	78400000	A
chr16	79200001	81200000	A
chr16	84400001	87600000	A
chr16	90000001	94800000	A
chr16	95600001	96400000	A
chr16	96800001	98319150	A
chr17	3600001	5600000	A
chr17	7600001	8000000	A
chr17	9200001	10400000	A
chr17	10800001	12400000	A
chr17	13200001	13600000	A
chr17	18000001	21600000	A
chr17	22000001	23600000	A
chr17	30800001	31600000	A
chr17	36400001	36800000	A
chr17	37200001	40800000	A
chr17	48400001	49600000	A
chr17	50000001	56000000	A
chr17	57600001	59200000	A
chr17	66800001	71200000	A
chr17	72800001	73200000	A
chr17	73600001	74400000	A
chr17	76000001	78800000	A
chr17	81600001	83600000	A
chr17	85600001	86000000	A
chr17	88800001	91200000	A
chr17	92400001	95200000	A
chr18	4400001	13200000	A
chr18	14000001	14400000	A
chr18	23200001	25600000	A
chr18	30400001	36800000	A
chr18	38000001	40400000	A
chr18	44400001	44800000	A
chr18	46400001	47600000	A
chr18	50000001	58400000	A
chr18	60800001	64000000	A
chr18	64800001	66400000	A
chr18	67200001	70800000	A
chr18	74800001	76400000	A
chr18	78000001	81200000	A
chr18	81600001	82000000	A
chr18	82800001	83200000	A
chr18	84400001	84800000	A
chr18	87200001	88000000	A
chr18	88800001	89200000	A
chr19	3200001	7600000	A
chr19	8800001	9200000	A
chr19	10000001	11200000	A
chr19	16000001	16800000	A
chr19	20400001	22000000	A
chr19	24000001	24400000	A
chr19	26800001	33200000	A
chr19	34000001	34800000	A
chr19	36400001	38400000	A
chr19	41200001	42400000	A
chr19	43600001	48000000	A
chr19	53200001	61342430	A
chr1	3200001	4800000	B
chr1	5200001	9600000	B
chr1	10400001	10800000	B
chr1	11200001	13200000	B
chr1	13600001	14000000	B
chr1	14800001	16000000	B
chr1	16800001	20800000	B
chr1	21200001	28000000	B
chr1	28400001	28800000	B
chr1	29200001	33600000	B
chr1	40800001	43200000	B
chr1	46000001	50800000	B
chr1	61200001	62800000	B
chr1	67200001	69200000	B
chr1	69600001	70800000	B
chr1	71200001	71600000	B
chr1	72800001	74000000	B
chr1	75600001	77600000	B
chr1	80400001	81200000	B
chr1	83200001	84000000	B
chr1	84400001	85200000	B
chr1	87200001	87600000	B
chr1	96000001	99600000	B
chr1	100000001	107600000	B
chr1	108800001	109600000	B
chr1	110400001	120400000	B
chr1	123600001	127200000	B
chr1	128000001	128400000	B
chr1	128800001	129600000	B
chr1	130400001	132800000	B
chr1	141200001	142000000	B
chr1	142400001	145600000	B
chr1	149200001	151600000	B
chr1	152400001	153200000	B
chr1	155600001	156800000	B
chr1	159200001	161200000	B
chr1	168000001	170000000	B
chr1	173200001	174000000	B
chr1	174400001	175600000	B
chr1	176000001	178800000	B
chr1	179600001	180000000	B
chr1	191600001	192800000	B
chr1	194000001	194400000	B
chr1	194800001	196400000	B
chr1	196800001	197195432	B
chr2	3200001	10400000	B
chr2	11200001	14800000	B
chr2	24800001	36000000	B
chr2	37200001	38800000	B
chr2	43600001	53200000	B
chr2	53600001	54000000	B
chr2	58000001	61600000	B
chr2	62000001	62400000	B
chr2	68800001	70000000	B
chr2	70400001	76400000	B
chr2	76800001	77200000	B
chr2	77600001	79600000	B
chr2	80000001	80400000	B
chr2	83600001	84800000	B
chr2	90400001	92400000	B
chr2	93600001	94000000	B
chr2	101600001	104000000	B
chr2	104400001	104800000	B
chr2	106800001	107200000	B
chr2	108000001	109600000	B
chr2	113200001	116000000	B
chr2	116400001	122000000	B
chr2	124800001	129600000	B
chr2	130000001	132400000	B
chr2	135200001	135600000	B
chr2	136800001	138000000	B
chr2	143600001	144400000	B
chr2	144800001	146000000	B
chr2	147600001	148400000	B
chr2	151600001	153600000	B
chr2	154000001	158400000	B
chr2	160400001	160800000	B
chr2	163200001	168000000	B
chr2	179600001	180000000	B
chr2	180400001	181600000	B
chr3	3200001	4400000	B
chr3	6800001	7200000	B
chr3	10400001	18000000	B
chr3	20000001	21200000	B
chr3	22000001	27200000	B
chr3	28800001	29600000	B
chr3	31200001	34400000	B
chr3	35200001	35600000	B
chr3	41600001	49200000	B
chr3	50000001	50800000	B
chr3	53200001	54800000	B
chr3	58400001	60000000	B
chr3	61200001	62800000	B
chr3	63600001	64800000	B
chr3	67200001	68800000	B
chr3	69600001	76000000	B
chr3	77600001	78800000	B
chr3	81600001	83200000	B
chr3	90400001	94400000	B
chr3	97200001	97600000	B
chr3	98000001	100000000	B
chr3	104800001	107200000	B
chr3	109600001	113600000	B
chr3	117200001	117600000	B
chr3	118400001	119200000	B
chr3	120400001	120800000	B
chr3	127600001	129200000	B
chr3	134400001	134800000	B
chr3	152400001	154000000	B
chr4	3200001	3600000	B
chr4	8000001	8400000	B
chr4	9200001	10800000	B
chr4	14000001	16000000	B
chr4	20000001	26000000	B
chr4	35200001	40800000	B
chr4	44400001	44800000	B
chr4	46400001	47200000	B
chr4	47600001	51200000	B
chr4	51600001	52800000	B
chr4	60000001	60400000	B
chr4	61200001	62000000	B
chr4	65200001	70400000	B
chr4	72800001	80400000	B
chr4	82400001	82800000	B
chr4	83200001	83600000	B
chr4	84400001	86000000	B
chr4	86400001	87200000	B
chr4	89200001	91600000	B
chr4	95600001	97600000	B
chr4	101600001	102000000	B
chr4	102800001	104800000	B
chr4	109600001	112400000	B
chr4	113600001	114000000	B
chr4	114400001	115600000	B
chr4	118000001	118800000	B
chr4	120800001	122800000	B
chr4	123600001	124000000	B
chr4	124800001	126000000	B
chr4	126800001	128400000	B
chr4	130400001	131600000	B
chr4	138000001	138400000	B
chr4	139200001	140000000	B
chr4	141200001	145200000	B
chr4	146800001	147200000	B
chr4	150400001	151200000	B
chr4	152000001	154400000	B
chr5	2800001	5600000	B
chr5	12000001	14000000	B
chr5	15600001	17600000	B
chr5	20000001	21200000	B
chr5	22800001	25200000	B
chr5	29600001	37200000	B
chr5	38400001	38800000	B
chr5	44000001	46000000	B
chr5	47600001	48800000	B
chr5	50000001	50400000	B
chr5	51200001	54400000	B
chr5	58000001	59200000	B
chr5	60400001	60800000	B
chr5	64400001	67600000	B
chr5	72800001	75600000	B
chr5	76400001	76800000	B
chr5	77200001	78000000	B
chr5	80800001	82800000	B
chr5	86400001	87200000	B
chr5	89200001	89600000	B
chr5	90800001	92000000	B
chr5	92400001	92800000	B
chr5	93200001	93600000	B
chr5	97200001	97600000	B
chr5	98000001	99600000	B
chr5	100800001	105200000	B
chr5	105600001	106400000	B
chr5	107200001	109200000	B
chr5	110400001	112800000	B
chr5	114000001	116400000	B
chr5	118400001	119200000	B
chr5	121600001	126000000	B
chr5	130000001	130800000	B
chr5	131600001	132000000	B
chr5	134400001	138400000	B
chr5	139200001	141200000	B
chr5	142800001	144800000	B
chr5	145600001	146000000	B
chr5	149200001	150400000	B
chr5	151600001	152537259	B
chr6	3200001	3600000	B
chr6	147200001	147600000	B
chr7	3200001	5600000	B
chr7	13200001	13600000	B
chr7	16400001	17600000	B
chr7	19600001	20400000	B
chr7	24800001	26800000	B
chr7	28000001	32000000	B
chr7	34800001	35200000	B
chr7	35600001	36400000	B
chr7	50800001	51200000	B
chr7	51600001	54400000	B
chr7	56400001	57200000	B
chr7	58800001	59200000	B
chr7	63200001	63600000	B
chr7	64400001	64800000	B
chr7	65600001	66000000	B
chr7	68000001	69200000	B
chr7	71200001	71600000	B
chr7	72400001	75600000	B
chr7	76400001	78800000	B
chr7	79600001	80800000	B
chr7	81600001	83200000	B
chr7	86000001	92000000	B
chr7	96400001	97600000	B
chr7	98400001	109600000	B
chr7	111600001	112000000	B
chr7	112400001	113200000	B
chr7	116800001	120800000	B
chr7	121200001	121600000	B
chr7	123200001	123600000	B
chr7	125200001	126000000	B
chr7	128000001	128400000	B
chr7	128800001	129200000	B
chr7	130000001	130400000	B
chr7	132400001	136000000	B
chr7	136800001	138400000	B
chr7	139200001	140400000	B
chr7	140800001	142800000	B
chr7	146400001	146800000	B
chr7	148000001	152524553	B
chr8	2800001	3600000	B
chr8	4000001	4800000	B
chr8	6000001	8800000	B
chr8	10400001	12000000	B
chr8	12800001	15200000	B
chr8	23200001	24400000	B
chr8	25600001	28400000	B
chr8	32000001	38000000	B
chr8	41200001	41600000	B
chr8	42000001	42400000	B
chr8	45200001	46000000	B
chr8	46400001	48000000	B
chr8	48400001	49200000	B
chr8	50000001	50800000	B
chr8	63200001	64400000	B
chr8	66800001	67600000	B
chr8	69200001	75600000	B
chr8	79600001	82400000	B
chr8	83200001	83600000	B
chr8	84000001	89600000	B
chr8	90400001	90800000	B
chr8	93200001	94000000	B
chr8	95200001	95600000	B
chr8	96400001	98400000	B
chr8	105200001	107200000	B
chr8	107600001	110000000	B
chr8	111200001	111600000	B
chr8	112000001	112400000	B
chr8	113200001	114400000	B
chr8	118000001	118800000	B
chr8	119600001	120000000	B
chr8	122000001	128400000	B
chr8	128800001	131200000	B
chr9	3200001	4400000	B
chr9	8000001	13200000	B
chr9	14800001	20400000	B
chr9	25200001	26800000	B
chr9	27200001	30400000	B
chr9	31200001	31600000	B
chr9	33200001	33600000	B
chr9	35200001	36400000	B
chr9	37200001	40000000	B
chr9	42400001	42800000	B
chr9	43200001	43600000	B
chr9	44800001	45600000	B
chr9	46000001	49200000	B
chr9	53600001	54400000	B
chr9	68000001	68400000	B
chr9	72800001	74800000	B
chr9	76000001	77200000	B
chr9	80000001	82800000	B
chr9	88800001	92000000	B
chr9	92800001	94000000	B
chr9	94800001	95200000	B
chr9	96800001	98800000	B
chr9	99600001	100400000	B
chr9	101200001	102400000	B
chr9	103200001	106000000	B
chr9	108800001	110000000	B
chr9	111200001	114400000	B
chr9	115200001	116000000	B
chr9	118000001	118800000	B
chr9	119200001	120400000	B
chr9	123600001	124076172	B
chr10	3200001	4800000	B
chr10	6400001	7200000	B
chr10	9600001	10000000	B
chr10	10800001	12000000	B
chr10	18400001	20800000	B
chr10	22000001	22800000	B
chr10	23200001	24000000	B
chr10	28400001	29600000	B
chr10	31600001	32400000	B
chr10	33200001	33600000	B
chr10	34000001	36800000	B
chr10	44800001	47200000	B
chr10	49200001	52400000	B
chr10	56800001	57600000	B
chr10	63600001	65200000	B
chr10	70800001	74400000	B
chr10	78000001	79200000	B
chr10	81600001	82000000	B
chr10	83200001	85200000	B
chr10	86000001	87200000	B
chr10	87600001	88800000	B
chr10	89200001	92400000	B
chr10	100000001	106800000	B
chr10	108000001	109200000	B
chr10	111600001	116000000	B
chr10	116800001	117200000	B
chr10	117600001	119600000	B
chr10	120400001	120800000	B
chr10	121200001	125200000	B
chr10	125600001	126400000	B
chr10	128400001	129993255	B
chr11	2800001	6400000	B
chr11	8400001	8800000	B
chr11	16400001	16800000	B
chr11	17200001	23600000	B
chr11	29200001	31200000	B
chr11	31600001	32800000	B
chr11	43200001	46000000	B
chr11	49600001	50000000	B
chr11	51200001	52400000	B
chr11	52800001	55200000	B
chr11	56000001	56400000	B
chr11	56800001	57200000	B
chr11	57600001	58000000	B
chr11	58800001	62800000	B
chr11	67200001	70800000	B
chr11	72000001	72800000	B
chr11	74400001	80400000	B
chr11	83200001	88800000	B
chr11	94000001	99200000	B
chr11	100000001	104400000	B
chr11	104800001	107600000	B
chr11	108000001	110800000	B
chr11	111200001	113200000	B
chr11	115200001	118400000	B
chr11	118800001	121843856	B
chr12	2800001	4800000	B
chr12	8000001	10400000	B
chr12	15600001	17600000	B
chr12	21200001	21600000	B
chr12	31600001	56800000	B
chr12	60000001	60400000	B
chr12	66000001	66400000	B
chr12	67200001	68000000	B
chr12	68400001	72400000	B
chr12	72800001	73200000	B
chr12	73600001	82000000	B
chr12	84800001	87600000	B
chr12	88000001	88800000	B
chr12	90800001	93200000	B
chr12	94400001	98400000	B
chr12	100000001	102400000	B
chr12	103200001	103600000	B
chr12	109600001	113200000	B
chr12	113600001	114400000	B
chr13	2800001	4800000	B
chr13	6400001	9200000	B
chr13	9600001	12400000	B
chr13	14800001	15600000	B
chr13	18000001	23600000	B
chr13	33200001	34000000	B
chr13	43600001	45600000	B
chr13	46000001	46800000	B
chr13	49600001	52000000	B
chr13	53200001	54400000	B
chr13	54800001	55200000	B
chr13	56000001	60000000	B
chr13	60400001	61600000	B
chr13	62000001	62800000	B
chr13	64400001	71200000	B
chr13	72800001	74400000	B
chr13	83600001	85200000	B
chr13	85600001	88800000	B
chr13	89200001	89600000	B
chr13	95200001	96000000	B
chr13	96400001	97200000	B
chr13	100400001	102400000	B
chr13	105600001	107600000	B
chr14	7600001	8000000	B
chr14	9200001	9600000	B
chr14	11200001	12400000	B
chr14	13200001	15200000	B
chr14	15600001	17200000	B
chr14	18000001	20800000	B
chr14	30000001	31200000	B
chr14	33200001	34800000	B
chr14	35600001	42400000	B
chr14	43600001	44400000	B
chr14	49200001	52400000	B
chr14	52800001	53600000	B
chr14	54000001	54800000	B
chr14	56800001	57200000	B
chr14	58800001	61200000	B
chr14	62400001	62800000	B
chr14	80000001	87200000	B
chr14	87600001	91200000	B
chr14	94400001	96800000	B
chr14	97200001	99600000	B
chr14	102400001	105600000	B
chr14	106800001	116800000	B
chr14	124400001	125194864	B
chr15	2800001	3200000	B
chr15	4000001	5200000	B
chr15	9200001	10400000	B
chr15	12400001	25200000	B
chr15	25600001	27200000	B
chr15	28000001	29600000	B
chr15	30000001	31200000	B
chr15	31600001	32400000	B
chr15	39200001	40000000	B
chr15	44400001	50000000	B
chr15	51600001	52400000	B
chr15	65600001	66400000	B
chr15	68000001	71200000	B
chr15	71600001	72800000	B
chr15	73600001	74800000	B
chr15	82000001	82800000	B
chr15	83200001	84800000	B
chr15	86000001	88400000	B
chr15	89200001	90000000	B
chr15	90400001	92400000	B
chr15	100400001	100800000	B
chr15	101200001	101600000	B
chr15	103200001	103494974	B
chr16	3200001	3600000	B
chr16	5200001	10400000	B
chr16	11600001	13200000	B
chr16	18800001	20000000	B
chr16	20800001	21200000	B
chr16	26800001	29600000	B
chr16	38800001	42400000	B
chr16	46000001	49600000	B
chr16	50800001	52000000	B
chr16	52400001	55600000	B
chr16	58800001	64800000	B
chr16	68400001	76000000	B
chr16	78400001	79200000	B
chr16	81200001	84400000	B
chr16	87600001	90000000	B
chr16	94800001	95600000	B
chr16	96400001	96800000	B
chr17	2800001	3600000	B
chr17	5600001	7600000	B
chr17	8000001	9200000	B
chr17	10400001	10800000	B
chr17	12400001	13200000	B
chr17	13600001	18000000	B
chr17	21600001	22000000	B
chr17	23600001	30800000	B
chr17	31600001	36400000	B
chr17	36800001	37200000	B
chr17	41200001	48400000	B
chr17	49600001	50000000	B
chr17	56000001	57600000	B
chr17	59200001	66800000	B
chr17	71200001	72800000	B
chr17	73200001	73600000	B
chr17	74400001	76000000	B
chr17	78800001	81200000	B
chr17	83600001	85600000	B
chr17	86400001	88800000	B
chr17	91200001	92400000	B
chr18	2800001	4000000	B
chr18	13200001	14000000	B
chr18	14400001	23200000	B
chr18	25600001	30400000	B
chr18	36800001	38000000	B
chr18	40400001	44400000	B
chr18	44800001	46400000	B
chr18	47600001	50000000	B
chr18	58400001	60800000	B
chr18	64000001	64800000	B
chr18	66400001	67200000	B
chr18	70800001	74800000	B
chr18	76400001	78000000	B
chr18	81200001	81600000	B
chr18	82000001	82800000	B
chr18	83200001	84400000	B
chr18	84800001	87200000	B
chr18	88000001	88800000	B
chr18	89200001	90772031	B
chr19	2800001	3200000	B
chr19	7600001	8800000	B
chr19	9200001	10000000	B
chr19	11200001	16000000	B
chr19	16800001	20400000	B
chr19	22000001	24000000	B
chr19	24400001	26800000	B
chr19	33200001	34000000	B
chr19	34800001	36400000	B
chr19	38400001	41200000	B
chr19	42400001	43600000	B
chr19	48000001	53200000	B
