# Supplementary material for: Integrative analysis of the 3D genome structure reveals that CTCF maintains the properties of mouse female germline stem cells
Source: Cell Mol Life Sci. 2022 Jan 3;79(1):22. doi: 10.1007/s00018-021-04107-y (PMC8724064; doi:10.1007/s00018-021-04107-y)
Supplement: Supplementary file 5 — Supplementary file5 (XLSX 46 KB) [file 18_2021_4107_MOESM5_ESM.xlsx]

## Sheet: Statistics
Cell Type	RE	Replicate	Total Reads	Unique Read pairs (%)	Valid HiC pairs (%)	Duplication Remaining Read pairs	Cis short-range contacts(<20kb)(%)	Cis long-range contacts(>20kb)(%)	Trans Contacts (%)
siCTCF	Mbol	R1	429355496	217783187(50.72%)	139193107(32.42%)	107791070	7132894(6.62%)	51027675(47.34%)	49630501(46.04%)
	Mbol	R2	428015811	217286252(50.77%)	139063957(32.49%)	107685192	7118277(6.61%)	50935335(47.30%)	49631580(46.09%)
	Mbol	Comb	857371307	435069439(50.74%)	278257064(32.46%)	215476262	14251171(6.61%)	101963010(47.32%)	99262081(46.07%)

## Sheet: siCTCF_TAD
Table S6. TADs. Related to Figure 7
siCTCF_TADs:
chr	start	end
chr1	3000000	5180000
chr1	5700000	8720000
chr1	8900000	10140000
chr1	10220000	12660000
chr1	12820000	13680000
chr1	13760000	14920000
chr1	15780000	17140000
chr1	18400000	20520000
chr1	20680000	22520000
chr1	23800000	26740000
chr1	27180000	30660000
chr1	30760000	33720000
chr1	33800000	34500000
chr1	34520000	36380000
chr1	36400000	38060000
chr1	38180000	39040000
chr1	39040000	39420000
chr1	39600000	40600000
chr1	40740000	43160000
chr1	43180000	44200000
chr1	44240000	48240000
chr1	49300000	51500000
chr1	51520000	52180000
chr1	52240000	53740000
chr1	53800000	54740000
chr1	54800000	55080000
chr1	55140000	55960000
chr1	55960000	58440000
chr1	58480000	59740000
chr1	59820000	61040000
chr1	61180000	63160000
chr1	63220000	64560000
chr1	64580000	65080000
chr1	65240000	67080000
chr1	67200000	69820000
chr1	69840000	72220000
chr1	72300000	73940000
chr1	73940000	74440000
chr1	74700000	75520000
chr1	75540000	77600000
chr1	77700000	80180000
chr1	80260000	80800000
chr1	81320000	85360000
chr1	87340000	88260000
chr1	88260000	89600000
chr1	89640000	90180000
chr1	90180000	92500000
chr1	92500000	94840000
chr1	94840000	95320000
chr1	95380000	95680000
chr1	95700000	97680000
chr1	97800000	98740000
chr1	98820000	102600000
chr1	102600000	104820000
chr1	106840000	107880000
chr1	107940000	108720000
chr1	108720000	110460000
chr1	113460000	116220000
chr1	116740000	120200000
chr1	120660000	123520000
chr1	124300000	126580000
chr1	126820000	129300000
chr1	129380000	130140000
chr1	130160000	130740000
chr1	130740000	132600000
chr1	132600000	132980000
chr1	133000000	134260000
chr1	134400000	134880000
chr1	134920000	135520000
chr1	135540000	136000000
chr1	136000000	136240000
chr1	136520000	137180000
chr1	137360000	137600000
chr1	137680000	138360000
chr1	138380000	139980000
chr1	140020000	140380000
chr1	140440000	141180000
chr1	141340000	145560000
chr1	145620000	151680000
chr1	151780000	152240000
chr1	152320000	152860000
chr1	152900000	153220000
chr1	153260000	154660000
chr1	154720000	155320000
chr1	155320000	155600000
chr1	155600000	156860000
chr1	156860000	157880000
chr1	157880000	158600000
chr1	158660000	159020000
chr1	159020000	161020000
chr1	161160000	162120000
chr1	162120000	163680000
chr1	163800000	164600000
chr1	164620000	166200000
chr1	166200000	167160000
chr1	167160000	167700000
chr1	167700000	168080000
chr1	168080000	168300000
chr1	168320000	169340000
chr1	169340000	171860000
chr1	172020000	172720000
chr1	172800000	173000000
chr1	173040000	173440000
chr1	173440000	173720000
chr1	173740000	174300000
chr1	174320000	175340000
chr1	175380000	176460000
chr1	177520000	178620000
chr1	178640000	179780000
chr1	179860000	181640000
chr1	181740000	182100000
chr1	182180000	182740000
chr1	182800000	183780000
chr1	183800000	184480000
chr1	184500000	184920000
chr1	185320000	187260000
chr1	187360000	190320000
chr1	190760000	192720000
chr1	192740000	193640000
chr1	193660000	194580000
chr1	194580000	195200000
chr1	195220000	197195432
chr2	3000000	4800000
chr2	4820000	5840000
chr2	5920000	6400000
chr2	8500000	11620000
chr2	11700000	12240000
chr2	12640000	13500000
chr2	13500000	14680000
chr2	15020000	16280000
chr2	16280000	16640000
chr2	16680000	17460000
chr2	17840000	19320000
chr2	19340000	21460000
chr2	21680000	25060000
chr2	25180000	26260000
chr2	26300000	26440000
chr2	26500000	26860000
chr2	26900000	28440000
chr2	28540000	28920000
chr2	29020000	29600000
chr2	29820000	30820000
chr2	30840000	32440000
chr2	32440000	32780000
chr2	32820000	33320000
chr2	33340000	34660000
chr2	34660000	35040000
chr2	35060000	35240000
chr2	35300000	36140000
chr2	36160000	37200000
chr2	37220000	38400000
chr2	38500000	39240000
chr2	39260000	42420000
chr2	42420000	43380000
chr2	43480000	44780000
chr2	44940000	47280000
chr2	47320000	48780000
chr2	48780000	49600000
chr2	49600000	50160000
chr2	50200000	51780000
chr2	51780000	52560000
chr2	52600000	53000000
chr2	53040000	55680000
chr2	56080000	57820000
chr2	57860000	59320000
chr2	59340000	60040000
chr2	60080000	61360000
chr2	61360000	62560000
chr2	62660000	65520000
chr2	65640000	66300000
chr2	66320000	68160000
chr2	68200000	69700000
chr2	69860000	70500000
chr2	70500000	70980000
chr2	71420000	71700000
chr2	71780000	73300000
chr2	73340000	75420000
chr2	75440000	75960000
chr2	76180000	76560000
chr2	76720000	77700000
chr2	77760000	79640000
chr2	79680000	80500000
chr2	80520000	83420000
chr2	83460000	84280000
chr2	84280000	85100000
chr2	85420000	87560000
chr2	87620000	90580000
chr2	90740000	91480000
chr2	91520000	92220000
chr2	92300000	92700000
chr2	92720000	94280000
chr2	94280000	96860000
chr2	98800000	99040000
chr2	99160000	101420000
chr2	101460000	103280000
chr2	103320000	103600000
chr2	103620000	103880000
chr2	103960000	104520000
chr2	104700000	105920000
chr2	106060000	108340000
chr2	108820000	111760000
chr2	112000000	113980000
chr2	114040000	116340000
chr2	116420000	117020000
chr2	117020000	118280000
chr2	118300000	119500000
chr2	119500000	120140000
chr2	120180000	121280000
chr2	121280000	122080000
chr2	122200000	125060000
chr2	125080000	125400000
chr2	125440000	126420000
chr2	126520000	127060000
chr2	127060000	128460000
chr2	128660000	129100000
chr2	129120000	130400000
chr2	130500000	131640000
chr2	131640000	132340000
chr2	132340000	132700000
chr2	132740000	135760000
chr2	135780000	139660000
chr2	139840000	143640000
chr2	143660000	144340000
chr2	144380000	145360000
chr2	145480000	146440000
chr2	146740000	148480000
chr2	148780000	150420000
chr2	150640000	152060000
chr2	152440000	153440000
chr2	153640000	154400000
chr2	154500000	155960000
chr2	155980000	156320000
chr2	156340000	157100000
chr2	157160000	157400000
chr2	157420000	158680000
chr2	158700000	160400000
chr2	160420000	162740000
chr2	162760000	163240000
chr2	163240000	163820000
chr2	163840000	164240000
chr2	164240000	164600000
chr2	164740000	165880000
chr2	165900000	166880000
chr2	166880000	167120000
chr2	167340000	167460000
chr2	167520000	167920000
chr2	168040000	168480000
chr2	168560000	170820000
chr2	171120000	171340000
chr2	172160000	172820000
chr2	172820000	175020000
chr2	176540000	179660000
chr2	179760000	181748087
chr3	3000000	6080000
chr3	6700000	7240000
chr3	7460000	8500000
chr3	8560000	10360000
chr3	10460000	12940000
chr3	14500000	15380000
chr3	15880000	17520000
chr3	17780000	19020000
chr3	19060000	19920000
chr3	20120000	22160000
chr3	22200000	25260000
chr3	26080000	27260000
chr3	27360000	28800000
chr3	28800000	31580000
chr3	31580000	32620000
chr3	32660000	35560000
chr3	35660000	36440000
chr3	36460000	38140000
chr3	38240000	40400000
chr3	40420000	41560000
chr3	41980000	43240000
chr3	43580000	44260000
chr3	45380000	49000000
chr3	49000000	50100000
chr3	50200000	51020000
chr3	51220000	52000000
chr3	52040000	52820000
chr3	52840000	53320000
chr3	53360000	57440000
chr3	57480000	57940000
chr3	58220000	60440000
chr3	60440000	62320000
chr3	63260000	65340000
chr3	65340000	67180000
chr3	67840000	68820000
chr3	68820000	69760000
chr3	69780000	72140000
chr3	72140000	75040000
chr3	75860000	78740000
chr3	78740000	79420000
chr3	79420000	82860000
chr3	83580000	84120000
chr3	84120000	84640000
chr3	84760000	85940000
chr3	86020000	88080000
chr3	88100000	90020000
chr3	90300000	90520000
chr3	90520000	93100000
chr3	93140000	93300000
chr3	93300000	94160000
chr3	94260000	94780000
chr3	94820000	95460000
chr3	95480000	96540000
chr3	96580000	97160000
chr3	97720000	97920000
chr3	98460000	99920000
chr3	99940000	100720000
chr3	100740000	102820000
chr3	102860000	103540000
chr3	103920000	104500000
chr3	104660000	106860000
chr3	107160000	108200000
chr3	108200000	109300000
chr3	109300000	111100000
chr3	111100000	113060000
chr3	113220000	116620000
chr3	116620000	120820000
chr3	120860000	122860000
chr3	122860000	123040000
chr3	123200000	126220000
chr3	126300000	126860000
chr3	126920000	128860000
chr3	129000000	130380000
chr3	130400000	130960000
chr3	130980000	132340000
chr3	132880000	134880000
chr3	134920000	137580000
chr3	137600000	142220000
chr3	142440000	144380000
chr3	144440000	145580000
chr3	145600000	146480000
chr3	146640000	151880000
chr3	151880000	153600000
chr3	153620000	155020000
chr3	155020000	156320000
chr3	157200000	159599783
chr4	3000000	3760000
chr4	3760000	6120000
chr4	6120000	8520000
chr4	8620000	9060000
chr4	9060000	9700000
chr4	9740000	10800000
chr4	10800000	11180000
chr4	11240000	11480000
chr4	11480000	12020000
chr4	12040000	14680000
chr4	14740000	19420000
chr4	19520000	19900000
chr4	19980000	21640000
chr4	21780000	24840000
chr4	25960000	27500000
chr4	27560000	32020000
chr4	32040000	32700000
chr4	32740000	33400000
chr4	33420000	34600000
chr4	34840000	37560000
chr4	37720000	40080000
chr4	40160000	40680000
chr4	40680000	40920000
chr4	40920000	42120000
chr4	42880000	43460000
chr4	43580000	44020000
chr4	44060000	44940000
chr4	45020000	46620000
chr4	46660000	47420000
chr4	47440000	48480000
chr4	48700000	49660000
chr4	49680000	52760000
chr4	52820000	53880000
chr4	54420000	56780000
chr4	56800000	57940000
chr4	57960000	58920000
chr4	59020000	59960000
chr4	60080000	61520000
chr4	61520000	63020000
chr4	63040000	63660000
chr4	63800000	65640000
chr4	66060000	70080000
chr4	70500000	73280000
chr4	74120000	80540000
chr4	80760000	82860000
chr4	82880000	83120000
chr4	83440000	86500000
chr4	86500000	88160000
chr4	88200000	94160000
chr4	94280000	95740000
chr4	96320000	98860000
chr4	98920000	100520000
chr4	100820000	102060000
chr4	102140000	102880000
chr4	103060000	106020000
chr4	106080000	106860000
chr4	106880000	107400000
chr4	107400000	108480000
chr4	108520000	108720000
chr4	109160000	109340000
chr4	109640000	112460000
chr4	113640000	115740000
chr4	115740000	116240000
chr4	116380000	116880000
chr4	116880000	118240000
chr4	118260000	120640000
chr4	120700000	122500000
chr4	122520000	123400000
chr4	123420000	124380000
chr4	124780000	126220000
chr4	126240000	126720000
chr4	126720000	128760000
chr4	128880000	129140000
chr4	129300000	130500000
chr4	130500000	131820000
chr4	131900000	132400000
chr4	132480000	133400000
chr4	133540000	134060000
chr4	134060000	134480000
chr4	134480000	134900000
chr4	134900000	135720000
chr4	135760000	136180000
chr4	136180000	136600000
chr4	136620000	137220000
chr4	137280000	137860000
chr4	137860000	138940000
chr4	138940000	140080000
chr4	140080000	140540000
chr4	140640000	140920000
chr4	140940000	141360000
chr4	141520000	143100000
chr4	143200000	145280000
chr4	145640000	147000000
chr4	147220000	147820000
chr4	147960000	148480000
chr4	148520000	149500000
chr4	149520000	150000000
chr4	150020000	150420000
chr4	150440000	151860000
chr4	151860000	154240000
chr4	154240000	154440000
chr4	154440000	155600000
chr4	155600000	155630120
chr5	3000000	3600000
chr5	4100000	5480000
chr5	5720000	8040000
chr5	8400000	11520000
chr5	11760000	14900000
chr5	14900000	15060000
chr5	15100000	20380000
chr5	20560000	21240000
chr5	21280000	22940000
chr5	22960000	23200000
chr5	23200000	24160000
chr5	24160000	24780000
chr5	25020000	25380000
chr5	26320000	27940000
chr5	28120000	29900000
chr5	30060000	30520000
chr5	30560000	31360000
chr5	31500000	33360000
chr5	33360000	33980000
chr5	34000000	34680000
chr5	35440000	37220000
chr5	37220000	38600000
chr5	38660000	42200000
chr5	42200000	44160000
chr5	44200000	45840000
chr5	46780000	49240000
chr5	49420000	52520000
chr5	52520000	53160000
chr5	53220000	54520000
chr5	54540000	59160000
chr5	59600000	64280000
chr5	64280000	65780000
chr5	66080000	66640000
chr5	67120000	67420000
chr5	67440000	73120000
chr5	73500000	74920000
chr5	75000000	76000000
chr5	76040000	77740000
chr5	77780000	81700000
chr5	83020000	83900000
chr5	83980000	86440000
chr5	86480000	87240000
chr5	87280000	88880000
chr5	88980000	90640000
chr5	90640000	92860000
chr5	92860000	93920000
chr5	94680000	95080000
chr5	95460000	97540000
chr5	97540000	99300000
chr5	99640000	100800000
chr5	100840000	102160000
chr5	102540000	104260000
chr5	104360000	106300000
chr5	106320000	107240000
chr5	107240000	109000000
chr5	109060000	110680000
chr5	110700000	111760000
chr5	111820000	113520000
chr5	113700000	114200000
chr5	114440000	115940000
chr5	115940000	117840000
chr5	117900000	118400000
chr5	118680000	119200000
chr5	119220000	120560000
chr5	120580000	121200000
chr5	121260000	121640000
chr5	121660000	122560000
chr5	122560000	122840000
chr5	122880000	123280000
chr5	123320000	123480000
chr5	123820000	124560000
chr5	124560000	125020000
chr5	125020000	125880000
chr5	126000000	130220000
chr5	130320000	130740000
chr5	130740000	134640000
chr5	134660000	135060000
chr5	135120000	136260000
chr5	136440000	137380000
chr5	137400000	138220000
chr5	138220000	138640000
chr5	138660000	140260000
chr5	140260000	140900000
chr5	141000000	141220000
chr5	141260000	143200000
chr5	143660000	144680000
chr5	144780000	145900000
chr5	146060000	147340000
chr5	147460000	148140000
chr5	148140000	149120000
chr5	149140000	149620000
chr5	149620000	150440000
chr5	150460000	152537259
chr6	3000000	5580000
chr6	5660000	7520000
chr6	7620000	8900000
chr6	11840000	12260000
chr6	13140000	14500000
chr6	14740000	16940000
chr6	16960000	17600000
chr6	17620000	18880000
chr6	21720000	22920000
chr6	24440000	28160000
chr6	28200000	28340000
chr6	28440000	29080000
chr6	29100000	30340000
chr6	30340000	31000000
chr6	31020000	31480000
chr6	31560000	33200000
chr6	33200000	34320000
chr6	34340000	35080000
chr6	35160000	36920000
chr6	37000000	38260000
chr6	38500000	39320000
chr6	39340000	42860000
chr6	43000000	45280000
chr6	45380000	47620000
chr6	47720000	50560000
chr6	50700000	52180000
chr6	52200000	52900000
chr6	52940000	53600000
chr6	53640000	55140000
chr6	55320000	56000000
chr6	56400000	58260000
chr6	58460000	59340000
chr6	59720000	64660000
chr6	64800000	67140000
chr6	67780000	70740000
chr6	70740000	71780000
chr6	71780000	72500000
chr6	72580000	73220000
chr6	73260000	75280000
chr6	76780000	78640000
chr6	78880000	82660000
chr6	82660000	83280000
chr6	83280000	84760000
chr6	85080000	86340000
chr6	86360000	86960000
chr6	86980000	87420000
chr6	87480000	88160000
chr6	88160000	88840000
chr6	88860000	89600000
chr6	89620000	91400000
chr6	91440000	92180000
chr6	92220000	95020000
chr6	95080000	95680000
chr6	95880000	97080000
chr6	97080000	97500000
chr6	97700000	97960000
chr6	98040000	99720000
chr6	99740000	100800000
chr6	100800000	101520000
chr6	101620000	103100000
chr6	103240000	106180000
chr6	106380000	108820000
chr6	108980000	112580000
chr6	112640000	113260000
chr6	113340000	113680000
chr6	113700000	114420000
chr6	114660000	115560000
chr6	115760000	116180000
chr6	116220000	117820000
chr6	118100000	119420000
chr6	119420000	120080000
chr6	120080000	120320000
chr6	120400000	121200000
chr6	121220000	121500000
chr6	121520000	122500000
chr6	122600000	124660000
chr6	124760000	125080000
chr6	125140000	126720000
chr6	126760000	128700000
chr6	128740000	129320000
chr6	129520000	131440000
chr6	131540000	131780000
chr6	131940000	133700000
chr6	133820000	134860000
chr6	134960000	135360000
chr6	135360000	136340000
chr6	136340000	136760000
chr6	136780000	138860000
chr6	139420000	142300000
chr6	142460000	142700000
chr6	142820000	145160000
chr6	145300000	147040000
chr6	147060000	148120000
chr6	148160000	149517037
chr7	3000000	4460000
chr7	4460000	5020000
chr7	5020000	5600000
chr7	5780000	6240000
chr7	6260000	7640000
chr7	8900000	9200000
chr7	9580000	9880000
chr7	10500000	16500000
chr7	16500000	17500000
chr7	17500000	19580000
chr7	19620000	20680000
chr7	24080000	25100000
chr7	25120000	26000000
chr7	26000000	26500000
chr7	26500000	27960000
chr7	27960000	29120000
chr7	29140000	29520000
chr7	29580000	30960000
chr7	31100000	31340000
chr7	31340000	32840000
chr7	33060000	34760000
chr7	34840000	36360000
chr7	36440000	38140000
chr7	38140000	39360000
chr7	46420000	48340000
chr7	48460000	48960000
chr7	49440000	50460000
chr7	50520000	51500000
chr7	51500000	52100000
chr7	52100000	52960000
chr7	52980000	53280000
chr7	53280000	54100000
chr7	54180000	55940000
chr7	56000000	56700000
chr7	56820000	57200000
chr7	57220000	59680000
chr7	60040000	63040000
chr7	63040000	63480000
chr7	63500000	65580000
chr7	65640000	66920000
chr7	67060000	68940000
chr7	69180000	69640000
chr7	69720000	72420000
chr7	72420000	73200000
chr7	73200000	73840000
chr7	73840000	74840000
chr7	74960000	75500000
chr7	75620000	80660000
chr7	80660000	83040000
chr7	83040000	86060000
chr7	86060000	86400000
chr7	86620000	87520000
chr7	87520000	87900000
chr7	88180000	89040000
chr7	89040000	91940000
chr7	93000000	95760000
chr7	95760000	97080000
chr7	97120000	97620000
chr7	97660000	101400000
chr7	101700000	104100000
chr7	104100000	104220000
chr7	104220000	104480000
chr7	104480000	106620000
chr7	106620000	107020000
chr7	107120000	107660000
chr7	107660000	109400000
chr7	109400000	112500000
chr7	112540000	112980000
chr7	113380000	114960000
chr7	115000000	116660000
chr7	116660000	118220000
chr7	118220000	120120000
chr7	120120000	121200000
chr7	121240000	122000000
chr7	122000000	123240000
chr7	123240000	123760000
chr7	123760000	125260000
chr7	125260000	127800000
chr7	127800000	127980000
chr7	127980000	129100000
chr7	129260000	129600000
chr7	129600000	130620000
chr7	130620000	132720000
chr7	132720000	133260000
chr7	133460000	133840000
chr7	133840000	134760000
chr7	134760000	135120000
chr7	135120000	135380000
chr7	135380000	135900000
chr7	135920000	138420000
chr7	138520000	139740000
chr7	139760000	140860000
chr7	140980000	143100000
chr7	143840000	146040000
chr7	146060000	146700000
chr7	146760000	148420000
chr7	148420000	149400000
chr7	149480000	149880000
chr7	150060000	150960000
chr7	151000000	152524553
chr8	3000000	4680000
chr8	6440000	9100000
chr8	9200000	10400000
chr8	10400000	11500000
chr8	11760000	13120000
chr8	13340000	13780000
chr8	13780000	15120000
chr8	15140000	15960000
chr8	15960000	18600000
chr8	18600000	20040000
chr8	22080000	24340000
chr8	24380000	25640000
chr8	25660000	26060000
chr8	26120000	26340000
chr8	26340000	26820000
chr8	26900000	27280000
chr8	27280000	28400000
chr8	28400000	29940000
chr8	30300000	32160000
chr8	32180000	34840000
chr8	34920000	35900000
chr8	35920000	38180000
chr8	38260000	39520000
chr8	40040000	41560000
chr8	41580000	42020000
chr8	42140000	42520000
chr8	42520000	45500000
chr8	46100000	48560000
chr8	48580000	56220000
chr8	57900000	60340000
chr8	60380000	61960000
chr8	62500000	64420000
chr8	65240000	67480000
chr8	67480000	68960000
chr8	69040000	69900000
chr8	69940000	72240000
chr8	72300000	73020000
chr8	73400000	74200000
chr8	74200000	74360000
chr8	74380000	75280000
chr8	75280000	77880000
chr8	78860000	80520000
chr8	81000000	82220000
chr8	82220000	83260000
chr8	83260000	84440000
chr8	84600000	85280000
chr8	85280000	86100000
chr8	86140000	86420000
chr8	86520000	86720000
chr8	86760000	87500000
chr8	87560000	89460000
chr8	89460000	92320000
chr8	92460000	93300000
chr8	93320000	95320000
chr8	95520000	96740000
chr8	96740000	98360000
chr8	98380000	101280000
chr8	103380000	107040000
chr8	107120000	107780000
chr8	107820000	109960000
chr8	110100000	112080000
chr8	112260000	113140000
chr8	113240000	113580000
chr8	113600000	114540000
chr8	114560000	116960000
chr8	116980000	119380000
chr8	119440000	120060000
chr8	120140000	121860000
chr8	121920000	123140000
chr8	123180000	124080000
chr8	124100000	124360000
chr8	124360000	124860000
chr8	125000000	126060000
chr8	126140000	127380000
chr8	127680000	128940000
chr8	128940000	129500000
chr8	129500000	131738871
chr9	3120000	6740000
chr9	6940000	7600000
chr9	7600000	7880000
chr9	8260000	10060000
chr9	10700000	13180000
chr9	13220000	13560000
chr9	13620000	15120000
chr9	15120000	15920000
chr9	19160000	20380000
chr9	20480000	20660000
chr9	20680000	21960000
chr9	21960000	23080000
chr9	23420000	25460000
chr9	26800000	27180000
chr9	28000000	29300000
chr9	30200000	30800000
chr9	30940000	31360000
chr9	31960000	33060000
chr9	34180000	36040000
chr9	36520000	37160000
chr9	37200000	39940000
chr9	40000000	41060000
chr9	41060000	42800000
chr9	42900000	43120000
chr9	43140000	43780000
chr9	43900000	44120000
chr9	44220000	45740000
chr9	45800000	46100000
chr9	46120000	48440000
chr9	48440000	48680000
chr9	48900000	50240000
chr9	50260000	51580000
chr9	52100000	53400000
chr9	53480000	55180000
chr9	55240000	56920000
chr9	56920000	57500000
chr9	57620000	59520000
chr9	59520000	60700000
chr9	60720000	61220000
chr9	61280000	61760000
chr9	61780000	62100000
chr9	62120000	62420000
chr9	62420000	62980000
chr9	62980000	63960000
chr9	64120000	65040000
chr9	65040000	65880000
chr9	65960000	66820000
chr9	66840000	67660000
chr9	67820000	69840000
chr9	69860000	70960000
chr9	71060000	71480000
chr9	71500000	72560000
chr9	72580000	74720000
chr9	74740000	77620000
chr9	77640000	78160000
chr9	78320000	79920000
chr9	79980000	82760000
chr9	82800000	83560000
chr9	83700000	85620000
chr9	85640000	86380000
chr9	86480000	88040000
chr9	88380000	90000000
chr9	90020000	94440000
chr9	94620000	96720000
chr9	96820000	98460000
chr9	98460000	99360000
chr9	99680000	100240000
chr9	100360000	103080000
chr9	103240000	103940000
chr9	104160000	106060000
chr9	106060000	106340000
chr9	106380000	107240000
chr9	107240000	107460000
chr9	107480000	108420000
chr9	108480000	110220000
chr9	110320000	110800000
chr9	110800000	111180000
chr9	111180000	113540000
chr9	113560000	114300000
chr9	114540000	118420000
chr9	118420000	118820000
chr9	118820000	119880000
chr9	119900000	121140000
chr9	121180000	121620000
chr9	121660000	123700000
chr9	123700000	124076172
chr10	3000000	7220000
chr10	7220000	7960000
chr10	8000000	9440000
chr10	9480000	11020000
chr10	11100000	12720000
chr10	12720000	14160000
chr10	14720000	17460000
chr10	17460000	18260000
chr10	18660000	19860000
chr10	20040000	21060000
chr10	21100000	22160000
chr10	22160000	24380000
chr10	24500000	28540000
chr10	29080000	31040000
chr10	31480000	33640000
chr10	33640000	36700000
chr10	36720000	38860000
chr10	38860000	39980000
chr10	39980000	40260000
chr10	40260000	41540000
chr10	41540000	42520000
chr10	42720000	43200000
chr10	43240000	43600000
chr10	43660000	43900000
chr10	44000000	45680000
chr10	45680000	50320000
chr10	50600000	51220000
chr10	51220000	52140000
chr10	52240000	52980000
chr10	53000000	53340000
chr10	53620000	56060000
chr10	56160000	57180000
chr10	57200000	57940000
chr10	57940000	58500000
chr10	58780000	59740000
chr10	59860000	60580000
chr10	60600000	62880000
chr10	62880000	66260000
chr10	66300000	67740000
chr10	67760000	68340000
chr10	68360000	69780000
chr10	69780000	70880000
chr10	70880000	74980000
chr10	75000000	76220000
chr10	76260000	76720000
chr10	76740000	77440000
chr10	77440000	77900000
chr10	77980000	79240000
chr10	79320000	79600000
chr10	79640000	80160000
chr10	80200000	80940000
chr10	81440000	83120000
chr10	83120000	85320000
chr10	85360000	86960000
chr10	87000000	87820000
chr10	87840000	88280000
chr10	88900000	90160000
chr10	90660000	92500000
chr10	92500000	93280000
chr10	93320000	94960000
chr10	94980000	95480000
chr10	95620000	96100000
chr10	96100000	96800000
chr10	96840000	99120000
chr10	99240000	99800000
chr10	100060000	101860000
chr10	101900000	102360000
chr10	103100000	105520000
chr10	105520000	110660000
chr10	110720000	111560000
chr10	111600000	112280000
chr10	113900000	115560000
chr10	115760000	116480000
chr10	116880000	117120000
chr10	117140000	117820000
chr10	117920000	118680000
chr10	118680000	119640000
chr10	119660000	120820000
chr10	120820000	120960000
chr10	121020000	122220000
chr10	122220000	122480000
chr10	122640000	126440000
chr10	126460000	128340000
chr10	128360000	129993255
chr11	3000000	4000000
chr11	4120000	4960000
chr11	5000000	6520000
chr11	6540000	8260000
chr11	8300000	9220000
chr11	9220000	11320000
chr11	11360000	16860000
chr11	16880000	17120000
chr11	17160000	19700000
chr11	19720000	20000000
chr11	20000000	21000000
chr11	21220000	23860000
chr11	23860000	27220000
chr11	27300000	29000000
chr11	29020000	32060000
chr11	32080000	34300000
chr11	34480000	35680000
chr11	35820000	43200000
chr11	43240000	44240000
chr11	44400000	45720000
chr11	45740000	48600000
chr11	48600000	49400000
chr11	49520000	49980000
chr11	50020000	50200000
chr11	50220000	51400000
chr11	51420000	52180000
chr11	52180000	53100000
chr11	53240000	54440000
chr11	54500000	55280000
chr11	55300000	57320000
chr11	57340000	58140000
chr11	58140000	58980000
chr11	59020000	59620000
chr11	59660000	60520000
chr11	60760000	61740000
chr11	61740000	62400000
chr11	62420000	62960000
chr11	62980000	64820000
chr11	64920000	66840000
chr11	66880000	68720000
chr11	68860000	69200000
chr11	69220000	69480000
chr11	69480000	69800000
chr11	69820000	70780000
chr11	70840000	71860000
chr11	72020000	72260000
chr11	72580000	74460000
chr11	74660000	75280000
chr11	75320000	76240000
chr11	76300000	76460000
chr11	76480000	78000000
chr11	78140000	80200000
chr11	80280000	81420000
chr11	81740000	82720000
chr11	82720000	83120000
chr11	83220000	83580000
chr11	83600000	83760000
chr11	83880000	84640000
chr11	84680000	86300000
chr11	86400000	86500000
chr11	86540000	87260000
chr11	87280000	87560000
chr11	87580000	88920000
chr11	88920000	90520000
chr11	90540000	93740000
chr11	93900000	94420000
chr11	94520000	95120000
chr11	95120000	95940000
chr11	95940000	97000000
chr11	97060000	97620000
chr11	97640000	98080000
chr11	98140000	98660000
chr11	98680000	100160000
chr11	100180000	101500000
chr11	101500000	102020000
chr11	102180000	102300000
chr11	102600000	102900000
chr11	103000000	103240000
chr11	103280000	104400000
chr11	104420000	105080000
chr11	105160000	106080000
chr11	106120000	106640000
chr11	106660000	106880000
chr11	107040000	107360000
chr11	107540000	108240000
chr11	108280000	109080000
chr11	109100000	110160000
chr11	110280000	114520000
chr11	114540000	114880000
chr11	115460000	115880000
chr11	115900000	116520000
chr11	116520000	116700000
chr11	116720000	117700000
chr11	117720000	119040000
chr11	119140000	120200000
chr11	120320000	120660000
chr11	120660000	121100000
chr11	121320000	121843856
chr12	3000000	4980000
chr12	5060000	5500000
chr12	5500000	8160000
chr12	8320000	10620000
chr12	12160000	13760000
chr12	15480000	18180000
chr12	18220000	18340000
chr12	18900000	20380000
chr12	20400000	21960000
chr12	22060000	24480000
chr12	24700000	25660000
chr12	25660000	27160000
chr12	27160000	29120000
chr12	29260000	31220000
chr12	31260000	32020000
chr12	32020000	32620000
chr12	32620000	33600000
chr12	33620000	34080000
chr12	34100000	35880000
chr12	35900000	36620000
chr12	36620000	36880000
chr12	36960000	38220000
chr12	38740000	40740000
chr12	40760000	40940000
chr12	40940000	45660000
chr12	45820000	46320000
chr12	46940000	48940000
chr12	49180000	52440000
chr12	52460000	53960000
chr12	54000000	55820000
chr12	55840000	56200000
chr12	56340000	56620000
chr12	56700000	58020000
chr12	58240000	60080000
chr12	60140000	66020000
chr12	66060000	70260000
chr12	70260000	70660000
chr12	70700000	72120000
chr12	72140000	72820000
chr12	72840000	74660000
chr12	74660000	75060000
chr12	75120000	78060000
chr12	78060000	78240000
chr12	78240000	79960000
chr12	79960000	81260000
chr12	81260000	82040000
chr12	82060000	82880000
chr12	82900000	84900000
chr12	84980000	85660000
chr12	85780000	86460000
chr12	86460000	86660000
chr12	86680000	87040000
chr12	87160000	88100000
chr12	88120000	88720000
chr12	88760000	89420000
chr12	89540000	90240000
chr12	90700000	93080000
chr12	93080000	99420000
chr12	99440000	99980000
chr12	100140000	101340000
chr12	101360000	102320000
chr12	102320000	103620000
chr12	103620000	103980000
chr12	104000000	104760000
chr12	104760000	106180000
chr12	106300000	107320000
chr12	107320000	109340000
chr12	109380000	109780000
chr12	110000000	111660000
chr12	111660000	112060000
chr12	112080000	114420000
chr12	114440000	116260000
chr12	116320000	116860000
chr12	117240000	121257530
chr13	3000000	6580000
chr13	6620000	8760000
chr13	8840000	9880000
chr13	9880000	12500000
chr13	12500000	13880000
chr13	13940000	17880000
chr13	18100000	18960000
chr13	19220000	20660000
chr13	20720000	21240000
chr13	21260000	21800000
chr13	21800000	22140000
chr13	22140000	23620000
chr13	23620000	24920000
chr13	25220000	30360000
chr13	30360000	31760000
chr13	31800000	32880000
chr13	32920000	33660000
chr13	33660000	34020000
chr13	34120000	34980000
chr13	34980000	36060000
chr13	36120000	37520000
chr13	37520000	38180000
chr13	38180000	39120000
chr13	39140000	40780000
chr13	40820000	41340000
chr13	41340000	41700000
chr13	41780000	43220000
chr13	43240000	45120000
chr13	45120000	45620000
chr13	45680000	46060000
chr13	46060000	47200000
chr13	47200000	48580000
chr13	48600000	48960000
chr13	48980000	49780000
chr13	49840000	51000000
chr13	51020000	51740000
chr13	51740000	52540000
chr13	52540000	53200000
chr13	53200000	54720000
chr13	54800000	55420000
chr13	55420000	55800000
chr13	55800000	56900000
chr13	56920000	58180000
chr13	58240000	58700000
chr13	58740000	59920000
chr13	59920000	60800000
chr13	60840000	61460000
chr13	61800000	62460000
chr13	62580000	62960000
chr13	62960000	63400000
chr13	63400000	64260000
chr13	64260000	65440000
chr13	65440000	66940000
chr13	66980000	68020000
chr13	68080000	68600000
chr13	68700000	70620000
chr13	70780000	73460000
chr13	73460000	74460000
chr13	74480000	76160000
chr13	76340000	76860000
chr13	76900000	79160000
chr13	80880000	81920000
chr13	82060000	83820000
chr13	83840000	85320000
chr13	85320000	87360000
chr13	88540000	88960000
chr13	88980000	89700000
chr13	89780000	91060000
chr13	91060000	91860000
chr13	91960000	93520000
chr13	93580000	94500000
chr13	94520000	95240000
chr13	95300000	96140000
chr13	96140000	96260000
chr13	96300000	97420000
chr13	97420000	97900000
chr13	97900000	98740000
chr13	98780000	99040000
chr13	99040000	99540000
chr13	99580000	100120000
chr13	100120000	100880000
chr13	100900000	101420000
chr13	101520000	102480000
chr13	102520000	103460000
chr13	103460000	104480000
chr13	104500000	104900000
chr13	104900000	105620000
chr13	105660000	107740000
chr13	107920000	108920000
chr13	108940000	110720000
chr13	110860000	111160000
chr13	111160000	112220000
chr13	112240000	112480000
chr13	112520000	113720000
chr13	113840000	114420000
chr13	114460000	115600000
chr13	115900000	120284312
chr14	3000000	5000000
chr14	5960000	7920000
chr14	8180000	12980000
chr14	14140000	14960000
chr14	15140000	15940000
chr14	16360000	19040000
chr14	19080000	20240000
chr14	20360000	21160000
chr14	21220000	21500000
chr14	21520000	22580000
chr14	22660000	24380000
chr14	24400000	25120000
chr14	25280000	26520000
chr14	26520000	26700000
chr14	27100000	27840000
chr14	27840000	28380000
chr14	28580000	30780000
chr14	30780000	31300000
chr14	31360000	31820000
chr14	31820000	32300000
chr14	32300000	33320000
chr14	33420000	33820000
chr14	34020000	35600000
chr14	35600000	37940000
chr14	38000000	39960000
chr14	40480000	42060000
chr14	42300000	45900000
chr14	45920000	47360000
chr14	47400000	47880000
chr14	48040000	49840000
chr14	49860000	51400000
chr14	51420000	52380000
chr14	52500000	53720000
chr14	53960000	54400000
chr14	54420000	54820000
chr14	54840000	55140000
chr14	55140000	56540000
chr14	56540000	57700000
chr14	57700000	58480000
chr14	58540000	59860000
chr14	60220000	60840000
chr14	60860000	61400000
chr14	61400000	61920000
chr14	61940000	63100000
chr14	63320000	64720000
chr14	64720000	65220000
chr14	65240000	65780000
chr14	65920000	66420000
chr14	66460000	66620000
chr14	66920000	68600000
chr14	68680000	69960000
chr14	69960000	70840000
chr14	71000000	72920000
chr14	73020000	73560000
chr14	73560000	75140000
chr14	75140000	76160000
chr14	76240000	76820000
chr14	76860000	77420000
chr14	77460000	78960000
chr14	79020000	80020000
chr14	80040000	82960000
chr14	83240000	85720000
chr14	85900000	87860000
chr14	87900000	89480000
chr14	89740000	92560000
chr14	92560000	93460000
chr14	93520000	97340000
chr14	97340000	99440000
chr14	99480000	100300000
chr14	100320000	102280000
chr14	102280000	103460000
chr14	103500000	103940000
chr14	103940000	105440000
chr14	105560000	106760000
chr14	106920000	110120000
chr14	110440000	111200000
chr14	111360000	113260000
chr14	113280000	116140000
chr14	116220000	119220000
chr14	119460000	121220000
chr14	121220000	122540000
chr14	122580000	123500000
chr14	123700000	125194864
chr15	3000000	5000000
chr15	5060000	6760000
chr15	6760000	7220000
chr15	7420000	8060000
chr15	8400000	11880000
chr15	11900000	12800000
chr15	12900000	15320000
chr15	16120000	21480000
chr15	24460000	25660000
chr15	25740000	27800000
chr15	27820000	29700000
chr15	29920000	31540000
chr15	31680000	32740000
chr15	33080000	34420000
chr15	34440000	36520000
chr15	36540000	37880000
chr15	37900000	38400000
chr15	38420000	39000000
chr15	39180000	39700000
chr15	39800000	40880000
chr15	40940000	41840000
chr15	41860000	42800000
chr15	43120000	46160000
chr15	46760000	48640000
chr15	48960000	52340000
chr15	52420000	53940000
chr15	53940000	54840000
chr15	54920000	55400000
chr15	55480000	57680000
chr15	57680000	58720000
chr15	58760000	59160000
chr15	59160000	60940000
chr15	60980000	63660000
chr15	63700000	65680000
chr15	66480000	66760000
chr15	66780000	67280000
chr15	67520000	70800000
chr15	71700000	72900000
chr15	72900000	73400000
chr15	73520000	75520000
chr15	75540000	76180000
chr15	76340000	76760000
chr15	76780000	77580000
chr15	77600000	78180000
chr15	78180000	78700000
chr15	78760000	79500000
chr15	79580000	80060000
chr15	80080000	80540000
chr15	80540000	81440000
chr15	81500000	82080000
chr15	82080000	82960000
chr15	82960000	83420000
chr15	83440000	83920000
chr15	84020000	84820000
chr15	85140000	85440000
chr15	85540000	85980000
chr15	86040000	88500000
chr15	88520000	89260000
chr15	89440000	95480000
chr15	95540000	96220000
chr15	96280000	97020000
chr15	97060000	98640000
chr15	98660000	99240000
chr15	99240000	99800000
chr15	99820000	100460000
chr15	100540000	101060000
chr15	101080000	102340000
chr15	102360000	103494974
chr16	3080000	4620000
chr16	4680000	5240000
chr16	5260000	8200000
chr16	8360000	10540000
chr16	10560000	10780000
chr16	10780000	11140000
chr16	11200000	13100000
chr16	13140000	13780000
chr16	13820000	14160000
chr16	14180000	15580000
chr16	15660000	16320000
chr16	16360000	17060000
chr16	17180000	18420000
chr16	18440000	20520000
chr16	20620000	21420000
chr16	21460000	22260000
chr16	22260000	23100000
chr16	23120000	23420000
chr16	23460000	23960000
chr16	23960000	25360000
chr16	25940000	27500000
chr16	27600000	29580000
chr16	29580000	30240000
chr16	30240000	30520000
chr16	30560000	31100000
chr16	31120000	31360000
chr16	31440000	31960000
chr16	32000000	32620000
chr16	32700000	33180000
chr16	33280000	33800000
chr16	33820000	34140000
chr16	34140000	36000000
chr16	36080000	36860000
chr16	37020000	37480000
chr16	37560000	38840000
chr16	38860000	39900000
chr16	40040000	41860000
chr16	42140000	44120000
chr16	44420000	45200000
chr16	45220000	45680000
chr16	45760000	48960000
chr16	49140000	49760000
chr16	49780000	50780000
chr16	50800000	52180000
chr16	52240000	55940000
chr16	56020000	57600000
chr16	57640000	58740000
chr16	58860000	61620000
chr16	62840000	66100000
chr16	66700000	68240000
chr16	68980000	71420000
chr16	71520000	72480000
chr16	72480000	75120000
chr16	75320000	77000000
chr16	77120000	78900000
chr16	78980000	80140000
chr16	80340000	81140000
chr16	81200000	84840000
chr16	84860000	87360000
chr16	87440000	87740000
chr16	87760000	89780000
chr16	89800000	90220000
chr16	90280000	91000000
chr16	91060000	91660000
chr16	91680000	92620000
chr16	92640000	93600000
chr16	93880000	96360000
chr16	96440000	96580000
chr16	96580000	98319150
chr17	3000000	5820000
chr17	5920000	6320000
chr17	6400000	6540000
chr17	6900000	8360000
chr17	8360000	8660000
chr17	8800000	9200000
chr17	9280000	12100000
chr17	12160000	13220000
chr17	13220000	13760000
chr17	13800000	15100000
chr17	15180000	15640000
chr17	15640000	15900000
chr17	15900000	17520000
chr17	17520000	17740000
chr17	17820000	18700000
chr17	18700000	21160000
chr17	21240000	22680000
chr17	22840000	23680000
chr17	23680000	24200000
chr17	24220000	24600000
chr17	24600000	25040000
chr17	25100000	25900000
chr17	25980000	27040000
chr17	27060000	27600000
chr17	27600000	28720000
chr17	28900000	29080000
chr17	29240000	29680000
chr17	29760000	31080000
chr17	31120000	31660000
chr17	31800000	32460000
chr17	32520000	34040000
chr17	34160000	35400000
chr17	35520000	36060000
chr17	36140000	36960000
chr17	37000000	37360000
chr17	37440000	38720000
chr17	38720000	41700000
chr17	42120000	42900000
chr17	43100000	44300000
chr17	44360000	45600000
chr17	45700000	46300000
chr17	46380000	47080000
chr17	47140000	47760000
chr17	48060000	50040000
chr17	50060000	52680000
chr17	53620000	56080000
chr17	56160000	56720000
chr17	56860000	57100000
chr17	57160000	57480000
chr17	57480000	59060000
chr17	59700000	63820000
chr17	63840000	64960000
chr17	65100000	66460000
chr17	66480000	70780000
chr17	71040000	71860000
chr17	72000000	73140000
chr17	73160000	73600000
chr17	73660000	75100000
chr17	75200000	76020000
chr17	77280000	79120000
chr17	79340000	80300000
chr17	80400000	80600000
chr17	80660000	80960000
chr17	80980000	83660000
chr17	83660000	84260000
chr17	84260000	84580000
chr17	84600000	84860000
chr17	85180000	86520000
chr17	86540000	87360000
chr17	87360000	88380000
chr17	88380000	88980000
chr17	89020000	91000000
chr17	91040000	93460000
chr17	93560000	94900000
chr17	94900000	95272651
chr18	3000000	4340000
chr18	4340000	6240000
chr18	6240000	6500000
chr18	6520000	7860000
chr18	7920000	9960000
chr18	9980000	11440000
chr18	11900000	13140000
chr18	13140000	15040000
chr18	16140000	19060000
chr18	19800000	20000000
chr18	20700000	21960000
chr18	22100000	24160000
chr18	24180000	24740000
chr18	24760000	27940000
chr18	30700000	31760000
chr18	31920000	33020000
chr18	33020000	34660000
chr18	34780000	36100000
chr18	36100000	36940000
chr18	36960000	37900000
chr18	37900000	39100000
chr18	39100000	39560000
chr18	39640000	40380000
chr18	40400000	42340000
chr18	42760000	43480000
chr18	43820000	44960000
chr18	44980000	47140000
chr18	47220000	48820000
chr18	48840000	49780000
chr18	49860000	52620000
chr18	53080000	53880000
chr18	54120000	56480000
chr18	56500000	57540000
chr18	57600000	60640000
chr18	60640000	61240000
chr18	61320000	61720000
chr18	61920000	62420000
chr18	62720000	63140000
chr18	63220000	63820000
chr18	63880000	64620000
chr18	64640000	65640000
chr18	65640000	65960000
chr18	66080000	66720000
chr18	66740000	67240000
chr18	67420000	68480000
chr18	68500000	70160000
chr18	70220000	70620000
chr18	70640000	74000000
chr18	74040000	75160000
chr18	75160000	75800000
chr18	75900000	77940000
chr18	78000000	80660000
chr18	80660000	80900000
chr18	80940000	82140000
chr18	82660000	83160000
chr18	83520000	84780000
chr18	84840000	85040000
chr18	85120000	87020000
chr18	88900000	90772031
chr19	3080000	4300000
chr19	4340000	5280000
chr19	5520000	5800000
chr19	5840000	6360000
chr19	6380000	7040000
chr19	7100000	8780000
chr19	8800000	9960000
chr19	9980000	10280000
chr19	10320000	10600000
chr19	10680000	11060000
chr19	11080000	11980000
chr19	12080000	13960000
chr19	14040000	15880000
chr19	16060000	16720000
chr19	16860000	17440000
chr19	17480000	19080000
chr19	20380000	21340000
chr19	21440000	22960000
chr19	23340000	24340000
chr19	24360000	25220000
chr19	25300000	25740000
chr19	25760000	29440000
chr19	29460000	29600000
chr19	29680000	32040000
chr19	32240000	32740000
chr19	32760000	33460000
chr19	33500000	34580000
chr19	34720000	37380000
chr19	37520000	38840000
chr19	39020000	40420000
chr19	40440000	40820000
chr19	41120000	42200000
chr19	42260000	44140000
chr19	44180000	45080000
chr19	45240000	45840000
chr19	45860000	47160000
chr19	47420000	53020000
chr19	53060000	56420000
chr19	56600000	57420000
chr19	57480000	59280000
chr19	59300000	61280000
chr19	61280000	61342430
