# Supplementary material for: Integrative analysis of the 3D genome structure reveals that CTCF maintains the properties of mouse female germline stem cells
Source: Cell Mol Life Sci. 2022 Jan 3;79(1):22. doi: 10.1007/s00018-021-04107-y (PMC8724064; doi:10.1007/s00018-021-04107-y)
Supplement: Supplementary file 6 — Supplementary file6 (XLSX 12 KB) [file 18_2021_4107_MOESM6_ESM.xlsx]

## Sheet: PCR_Primer
Table S8. List of primers used for RT-PCR. Related to Figure 1 and Figure 7
Gene	Primer Sequence	Product Size (bp)
Nestin (for NSC)	F: GCGCTGGAACAGAGATTGG	387
	R: TGTCACAGGAGTCTCAAGGGTA
Sox2 (for NSC)	F: ATGCACCGCTACGACGTCA	438
	R: CTTTTGCACCCCTCCCAATT
Ascl1 (for NSC)	F: CTGTCGCCCACCATCTC	429
	R: ATTCGGGCTTAGGTTCAG
Olig2 (for NSC)	F: ACCGAGCCAACACCAGC	579
	R: GCAGCGTGGCGATCTTG
Pax6 (for NSC)	F: AGGGGGAGAGAACACCAACT	249
	R: CATTTGGCCCTTCGATTAGA
Mvh (for FGSC)	F: CGAAGCAGAGGGTTTTCCAAG	213
	R: GCCTGAATCACTTGCTGCTG
Oct4 (for FGSC)	F: AGGGTGACATTTTGTCCTCAGT	313
	R: GAAGGTTCTCATTGTTGTCGGC
Fragilis (for FGSC)	F: GAAGATGGTGGGTGATGTGACT	151
	R: AGTGTGAAGGTTTTGAGCGT
Dazl (for FGSC)	F: CAGTTCCAGAGTGTTTGGAGTAG	173
	R: ACAGTTGTATAAGCCTGGTAGTTA
Gfra1 (for FGSC)	F: GTCTCTCTACAACTGCCGCT	191
	R: CTTTGGAAATGTGTTCCACTGA
Stella (for FGSC)	F: AGTCGACCCAATGAAGGACC	354
	R: TCACTGTCCCGTTCAAACTCA
Etv5 (for SSC)	F: CTGGGGAACGCTACGTCTAC	168
	R:CCAGGAGGTAAGCAGGGTTG
Oct4 (for SSC)	F: CCCGGAAGAGAAAGCGAACT	231
	R: GGAAAGGTGTCCCTGTAGCC
Gfra1 (for SSC)	F: GGAGGCCTTGAAGCAGAAGT	183
	R: AACGGGACTGCCCGGAATA
Plzf (for SSC)	F: TTCAGCCTCAAGCACCAGTT	173
	R: GGGCAGTATTCCGTGCAGAT
Mvh (for SSC)	F: GTGGAAATACTGGCAGAGCG	154
	R: CTGAAGCTGGGAGGCACATA
Gapdh (for FGSC and SSC)	F: GGTTGTCTCCTGCGACTTCA	220
	R: TAGGGCCTCTCTTGCTCAGT
Gapdh (for NSC)	F: CAAGGTCATCCATGACAACTTTG	496
	R: GTCCACCACCCTGTTGCTGTAG
Meikin (for FGSC)	F: CTTCCCATCGCCAGAACTGT	221
	R: GGGCTGCTAATGTCATCCCT
Prdm9 (for FGSC)	F: CTGAATACAAGTGGCTCAGAACA	160
	R: CCTCATAGGCAAGGCCCTTTC
CTCF (for FGSC)	F: GATCCTACCCTTCTCCAGATGAA	175
	R: GTACCGTCACAGGAACAGGT
Hspa1b (for qRT-PCR)	F: GAGATCGACTCTCTGTTCGAGG	223
	R: GCCCGTTGAAGAAGTCCTG
Notch2 (for qRT-PCR)	F: ATGTGGACGAGTGTCTGTTGC	146
	R: GGAAGCATAGGCACAGTCATC
Majin (for qRT-PCR)	F: TGAGGCTGCCGTCAAAAACA	1190
	R: GCCAAGACTGCACGGATAGA
